# Supplementary material for: Self‐Regulation of Healthy Lifestyles in the Nursing Workplace: A Mixed‐Method Evaluation
Source: J Nurs Manag. 2026 Jan 15;2026:2199578. doi: 10.1155/jonm/2199578 (PMC12807584; doi:10.1155/jonm/2199578)
Supplement: Supplementary file 5 — Supporting Information 5 SM 5: The coding tree excel sheet that shows the generation of subthemes and themes that was done during data analysis. [file JONM-2026-2199578-s005.xlsx]

## Sheet: Coding units with quotes
Page	Line	Comment scope	Comment text
3	8	So far, in SICU, I think the work life balance is more manageable. So I deal with critical patients everyday, so the stress is a bit different from what I experience in a general ward level where everything was more task-orientated. Like I’m trying to finish- get everything done by the end of the day. But over here, I am stressing over how to keep my patients alive.	P1: The difference in workplace environment
3	16	I think, mentally you have to be resilient to tackle what is happening at work and in your life as well.	P1: Mental resilience is important
3	22	And mainly to keep a more relaxed and happy outlook on life.	P1: The importance of managing mental health
3	17	So uh, there will definitely be stressors in your life, but how you cope with it is one thing. So being mentally strong and having a good support system is important, that’s one aspect. And the other aspect to take care of your own physical health. What def- what I feel is healthy, is you know you maintain- you have an active lifestyle and you watch your diet well, I mean not to the extent where …	P1: Different aspects of healthy lifestyle (Stress management, mental, physical and social)
3	25	Oh okay, support system meaning, ummm, who can you look to when you’re feeling very stressed or overwhelmed at the moment. For me I have my family and friends and even work colleagues so maybe for work related issues, I can speak to my work colleagues who probably be able to give me better advice. But other stressors in life, I can look towards my family, my personal friends and my partner. Like,…	P1: The importance of the social aspect of a healthy lifestyle
3	34	Before I joined nursing, I had a very active lifestyle, but I was a little underweight. So when I joined- after my first 6 months of nursing I was so stressed, that I lost even more weight which I became even more underweight.	P1: Negative impacts of stress on physical health
3	37	Because the first 6 months you’re trying to float, you’re so stressed that you can’t even work, your scared to even turn up for work.	P1: Incredible amounts of stress during the first few months working as a nurse
3	36	And then after that, you know the stress level is different from your first 6 months of nursing and the subsequent 6 months. Because the first 6 months you’re trying to float, you’re so stressed that you can’t even work, your scared to even turn up for work. But the next 6 months once you get into a certain routine, you are so stressed that you cannot finish your work on time. Or you are just ove…	P1: Negative change/impacts in lifestyle after starting work as a nurse
3	43	. Ya, so diet wise, meaning eating regular meals. I think for nurses we all know that our mealtimes are quite unpredictable.	P1: Nurses meal timings irregular
4	3	I mean, if you follow the usual break timings. Then you won’t have food until like you know, you end shift at 4, then you go for like. I don’t know what’s the next meal. Yeah, something like that. Or you don’t eat any food throughout the day, because you’re so busy you don’t get to go for break.	P1: Nurses meal timings irregular
4	7	so when you’re so hungry, the type of food you tend to eat differs from what you would actually want to eat, or what your body really needs. So you go for the easiest or most convenient food, right?	P1: Sustenance prioritised over nutrition due to busy timings
4	11	. So I feel like my colleagues also experience the same problem. We just head for 7-Eleven food just to fill our tummy quickly and get back to work. Yeah something like that, but not good for us in the long run.	P1: Sustenance prioritised over nutrition due to busy timings
4	19	when I was still schooling like you. I had a very disciplined lifestyle.	P1: Negative change/impacts in lifestyle after starting work as a nurse
4	22	But when I started nursing, obviously all that had to change because you are starting to work shift work.	P1: Negative impact of shift work to nurses' lifestyle
4	23	And work was quite overwhelming with the extra overtime hours that you put in.	P1: Excessive overtime hours affecting personal time
4	24	I use to exercise at least 6-7 times a week. Then, it cut down to 3 times a week, and sometimes it was so difficult to go out to exercise and naturally the intensity of the exercise dropped as well.	P1: Negative change/impacts in lifestyle after starting work as a nurse (Decrease in physical activity)
4	28	And I think at one point of time, I even stopped exercising for one whole month because I just gave up completely. Ya, so, my body didn’t feel good also. And once you stop, it’s very hard to start back- kickstart again.	P1: The struggle of getting back into a healthy routine
4	31	I managed to get back into routine already. But it takes some time to get there.	P1: Considerable effort to get into a healthy routine
4	38	I think it’s a lot to do with time management, so I think one of the biggest challenge that we face is the 3 rotating shifts	P1: Time management is important in managing lifestyle as a nurse
4	38	biggest challenge that we face is the 3 rotating shifts like how you get into a routine because one day your doing an AM shift, next day you’re doing a night shift, and then after that you only have off day and then you go back to work the next day with a PM shift. It’s very disruptive.	P1: Shift work biggest challenge to self-regulating lifestyle
4	43	So you can plan it- it’s all about planning and discipline.	P1: Self-discipline crucial for self-regulating lifestyle
4	42	some benefits in such a shift, roster I mean. You get to see your roster 1 month in advance right? So you can plan it- it’s all about planning and discipline. You just have to see which days you can work out more, which days you can work out less.	P1: Benefits of shift work schedule in facilitating healthy lifestyle
5	4	I mean, another benefit is you can use the gym at off peak hours so you can do what you want. But it really requires a lot of planning.	P1: Benefits of shift work schedule in facilitating healthy lifestyle
5	6	you need a group of- a community who will exercise with you.	P1: Social support to facilitate healthy lifestyles
5	9	And somehow we liked it, we stuck with it. And we have been doing this for 1 and half years for now and that’s how we kept a regular routine.	P1: Social support to encourage maintaining a routine
5	10	Ya because- if I don’t go, I know my friend is at the gym and I can’t just leave her alone, right? So I have no choice but to be forced into the gym. Ya, something like that. And, I think it’s more- the community will really help me a lot.	P1: Facilitator for self-regulation: positive peer pressure by colleagues
5	13	, I also have a group of friends who are exercising with me, so it’s about being with like-minded people.	P1: Social support to facilitate healthy lifestyles
5	14	And you know having a goal to work towards to,	P1: Facilitator to self-regulation: having personal life goals
5	18	I think it’s like just remembering that you have a life out of work.	P1: Life outside of work
5	19	you have to remember that your life goes beyond what they look at you at the workplace, so outside of work, who are you, what are you working towards to.	P1: Facilitator to self-regulation: having personal life goals
5	22	And I really lost track of that especially when I started of as a young nurse as well. Because you have a lot to proof to others as well, so you get so absorbed in your work that you give 110% but you forget that oh, I have to rest myself and take care of myself as well. Something along that line.	P1: New nurses prioritising career at the expense of their own health
5	31	My pantry has a lot of junk foods	P1: Workplace environment for nurses allows for unhealthy snacking
5	33	Normally they don’t stock the pantry with the most healthy food. It is mainly just biscuits or whatever, tidbits, easy to eat food.. Quick and uh, quick and go foods.	P1: Barrier to self-regulation: Excessive amounts of unhealthy food easily available
5	37	But another barrier, I would have to say is really the shift work.	P1: Barrier to self-regulation: shift work and difficulty in scheduling
5	39	But some days, after night shift it’s really very difficult to get yourself out of the house to exercise.	P1: Barrier to self-regulation: post-night shift fatigue
5	42	But I think another facilitator for me, is, like, I think, when I was growing up, I was already active. So, I feel compelled to keep to my, to a certain lifestyle I was used to already. So I didn’t just give up to my routine completely, I really made an effort to go back to where I was.	P1: Facilitator to self-regulation: active lifestyle prior to working as a nurse
6	12	The perception that we have to go above and beyond for our patients sometimes, so you bring back some of the work with you.	P1: Perception of nurses having to go beyond for patients at the expense of their own health
6	15	when you want to vent out your frustration to someone, you know, for them to have a listening, people can’t relate to you. And you feel very stressed.	P1: Non-nurses unable to relate to nurses' frustrations at work
6	17	. Sometimes you have pressure from your supervisors, and then your work colleagues. Sometimes there’s horizontal bullying. I am not denying that. So you don’t know who to vent out to. Because from the top, you can’t express yourself well, your concerns well. To your colleagues, yes. I mean, some of them you can vent out your frustrations to some of them, but at horizontal level, not many people c…	P1: Workplace social dynamics a source of additional stress
6	23	Or when patients have unrealistic expectations of you. You can’t fight back, because you know you’re a nurse You’re suppose to be compassionate, you’re suppose to have empathy. So you bring all these frustrations home.	P1: Public expectations of nurses as a source of additional stress
6	26	very hard for you to vent out your frustrations like how others do at their workplace, “this person is so annoying”, so and so, but I can’t say that my patient is so annoying so and so because he’s sick.	P1: Inability of nurses to vent their frustrations at workplace
6	29	Yes, so I think the mental aspect is very difficult to manage also. It’s really just hard to leave everything at work sometimes. Sometimes you just bring it- you bring some parts of it back with you at times.	P1: Bringing stress from work to personal life
6	33	So, horizontal bullying is you know when people with the same rank as you will talk about you in very nasty ways or you know, they will do some deliberate actions that will make your life very miserable. This happens at every place. At every workplace. It’s just a matter of how, the extent of how bad it gets.	P1: Horizontal bullying prevalence in all workplace
6	42	I mean, yes, you leave what you face at work, work is work. People will keep saying that, but you will feel hurt. Some things- once you say it out, the hurt will be there forever.	P1: Negative emotions from workplace can follow nurse back to personal life
7	2	So, this kind of things, no one can really help you. Especially, lets say, I see it happening to my friend, I will feel second-hand hurt, because I can’t help my friend. What can I do? I can only tell my managers, “hey this happened”. But-what. The managers can’t do much apart from counselling the perpetrator. And you can’t speak up for yourself. Because that person for example has a lot of power.	P1: Nurses hopelessness at changing the situation
7	9	Yes, we can speak up. Probably I can say “maybe no la she’s not like that. Probably she’s stressed, or she’s busy at work or her shift was really occupied that’s why she couldn’t do this”. That’s all I can do for my colleague. But it’s very difficult for an individual to step up and say what you’re doing is wrong, because soon you’ll be the next victim. But no one wants to be the next victim, rig…	P1: Difficulty in changing a toxic nursing workplace culture
7	28	So the HR actually had to investigate the matter. So, everyone was interviewed, like you know, this really happened. To just get a transparent view on what was going on. So eventually yes, a warning letter was given. But sometimes, a warning letter may not be sufficient. It will just encourage the perpetrator to get back at the person. But ya, what happened was, the manager actively tried to put …	P1: Ineffective measures to address toxic workplace culture
7	43	I think definitely new nurses get it more. Because, ya, I think everyone- when you’re new people will not trust you so readily, right? They will watch you, they will doubt you. So, yes, new nurses get it more. And by, they already have their own clique of friends, the experienced nurses. So they have more protection than us, basically. So it doesn’t happen to them as often.	P1: New nurses more likely to face hostile environment
8	6	Well, I can run pretty fast, so my work performance, I’m always running to the blood bank to get bloods. Or you know, you have more stamina to go and endure the shift. For physical wise, ya, apart from enduring the whole difficult shift.	P1: Physical activity improves endurance during shift
8	9	mental aspect affects your work performance more. Because, if you’re more resilient, you can take criticisms in a more, uhh, you don’t take it too hard, you don’t take it personally, but you see it as a way to improve. You will progress very fast.	P1: Mental resilience improves nurses' ability to withstand criticisms
8	13	So for me, I am very lighthearted. So if anyone criticizes me, yes I will say sorry. I will learn, but I won’t take it too hard. I will you know, just make sure I learn from it and move on. And I move on really fast. Or if anyone scolds me, I am quite shameless in the aspect that I will dare to speak to the colleague who scolded me and still make jokes with them. Like any criticisms I will take i…	P1: Importance of positive mindset in improving mental health
8	20	So it’s a win-win situation for me. I think for me, I made quite a lot of mistakes when I was transiting from a nursing student to a full fledged nurse. So ya, of course, I cried many times. But I took it, I took my lessons seriously. And I moved on. And within a week, it was out of mind. But I know what I need to improve on. Something like that. Ya.	P1: Mentally and emotionally adapting to new role as full-fledged staff-nurse
8	33	I would agree so. But more heavy on the mental aspect. Because I mean, if you’re not- I mean if you’re a healthy human being, you don’t need to be physically fit to survive the shift. But as long as your healthy then you can work then ya, its fine. But it’s really the mental aspect that makes or break a person during the shift as well. Like how well they cope with it, or how they cope in general.…	P1: Importance of mental health compared to the other aspects of la healthy lifestyle
8	42	To each their own body, to each their own lifestyle.	P1: Freedom to follow whatever lifestyle an individual follows
9	6	. So if anything goes wrong, it goes back to you. And it’s quite dangerous also, and maybe some colorectal patients with a stoma, they need a low residue diet. I’m not the right person to advice, so what they need is not in line with what I’m working towards to. So, our goals are not the same, so I can’t really give them advice. I will leave it to the dieticians. I won’t be stealing their jobs.	P1: Importance of appropriate dietary advice for patients
9	16	PM shift, I can end work at 1 am and still be at the ward. And then the next day I have an AM shift. So I really go home, sleep for 2 hours, then I go back to work. That kind of thing. It does happen.	P1: Excessive overtime causing sleep deprivation
9	18	So those days, obviously you can’t bring yourself to go out and do anything else. All you want to do is just rest after work.	P1: Fatigue affecting willingness to partake in physical activity
9	20	A very dark period of my life, so, and I don’t have likeminded friends who I could say, would go out with me to exercise. That kind of thing. No, I don’t have that.	P1: Physical activity levels influenced by close contacts
9	22	So let’s say, I have to give in extra hours for them, they would pay me back my hours. It’s just a- a work culture thing. So I have a personal time to do what I like. I can take on additional projects and I can be okay with it.	P1: Lack of likeminded colleagues who can exercise together
9	25	I have colleagues who are also quite health conscious and they will exercise. And I have a lot of new mothers in my ward now. Like, so they’re very health conscious of their food. They will bring healthy food and they will share with us, or say “hey this food is good, this food is probably not so good”. They will give advice in that aspect and I will just listen, and ya, it really influences how …	P1: Colleagues positive influence on dietary habits
9	36	I mean I don’t really talk to them about my personal life also, so, for me, no they don’t play a huge role in that.	P1: Nursing managers have no role in influencing lifestyle of nurses.
9	41	I would preface this with everyone is not a bad person, it’s just the environment that forces them to be what they are.	P1: Environment's impacts on person's disposition
10	2	They will ask you why this is not done. Because they themselves have a lot of work to do for that shift, so I will never blame them if they’re asking that question. Because if I were in their shoes, I would also be unhappy. So that’s why you feel very obliged to finish all your work. Like whatever happen during your shift, you will complete the task and you will go home. So that is what, affects …	P1: Nurses obligations to other staff affects whether they go home on time
10	6	But ya, in my current ward now, handover means handover. The work, the type of work is quite different. In ICU, the main goal is to keep the patient alive, keep them stable. You don’t need to do additional paperwork like oh, I’m gonna discharge this patient. This needs to be followed up. This patient is going for surgery later, some labs are still not done. You have- you will stayback to take the…	P1: General ward vs. ICU ward (workload difference)
10	17	These non-nursing related activities, you don’t really wish to hand them to your next colleague, ya because they won’t have time to do it either. But for a critical care setting, what your handing over is essentially the care of the patient to keep them stable. So that can be handed over more easily. And you are only handing over 1 to 2 patient, and that is reasonable. Compared to, okay back then…	P1: Unsustainable patient to nurse ratios leading to excessive overtime
10	25	Because everyone was so angry in my previous ward, but you don’t blame them for being nasty because they are so stressed out. That’s why they’re acting a lot like this way. Sometimes you’ll feel hurt and you keep telling yourself, they don’t mean it. But it still hurts at some points of time.	P1: High amounts of stress causing strain on social relationships in workplace
10	28	In my current environment, it’s less stressful and expect people can talk to you, smile to you. Busy but, yes we still have teamwork. Ya, we won’t say so hurtful words to each other easily. Unless, I mean, they’re really pissed off, or something really happened. And so, yeah.	P1: General ward vs ICU ward (social relationships with colleagues)
10	43	felt this place was much better for me is because how well they welcomed me. They set up- they invited me to a new group chat with other newer girl- newer nurses. And then, when we have any like, information, we share with each other. We learn together, we grow together. So it’s how well your community is, how welcoming they are that you know, influence you on how well you cope in your new enviro…	P1: The importance of a welcoming culture for new nurses
10	47	And yes, like-minded people to exercise together, giving each other pep-talks.	P1: Importance of social aspect of workplace (encourage exercise together)
10	48	Supporting each other during work. I think, really, colleagues make or break you in the ward how you cope.	P1: Workplace stress coping depends largely on colleagues in that ward
11	32	Okay, so my organization has this work life group, so they will plan activities like, run, or some exercise session, taichi yoga. Or some art therapy, music therapy sessions. Or some random events like bouquet making workshop. This kind of things. I mean, the slots are very limited, probably like 20-30 slots for the whole group of nurses. Which I think is not- I mean there are courses available, …	P1: Workplace-organized activities in place to facilitate healthy lifestyles of nurses
12	4	And I think recently my organization has spoke out on bullying. I mean not bullying, um, healthcare worker abuse. That is one thing that they are trying to protect healthcare workers.	P1: Workplace protecting nurses from healthcare abuse
12	9	But to me, it’s also a mental health break for most of the workers. They’re so tired, that they will take the sick leave without MC. Yes, there are people who abuse it, but I welcome it, because people can take their rest, if they really really need it. Like they’re so sick of it, at the breaking point, they use that MC. It’s- it’s an avenue for them to use, so I do appreciate that also.	P1: Workplace measures to help with mental health of nurses
12	17	Honestly, I don’t participate in any. But I do participate- I mean I just choose what I’m interested in. For example, there’s this SGH run or something like that. But it’s more like- I’m going with my ward, I’ll just run with them since they run. There’s also this ‘step challenges’ as well like you know how many steps you take. Ya, I do participate in that as well. I basically just choose what I …	P1: Selective participation in workplace-organized activities
12	28	So if you don’t actively look for it, you will never know about this. So I only knew about it, after only 1 and half years of working. Oh so these events do exist. It’s just I never had time to you know, look for it. Or like, my colleagues would never tell me about this. They will tell me about work right, but they won’t tell me about all this kind of thing. Ya. I only knew of it when someone inv…	P1: Difficulty in finding about workplace-organized activities
12	33	Apart from that, once they post the information, you don’t get- you can’t really plan in advance. Like cause, all these sometimes depends on your roster. Are you free to attend the event? Are you available, you have to pay a small fee also. Like maybe $20? I’m pretty sure it’s heavily subsidized for some of it. But mm, sometimes you wouldn’t want to pay for it. Ya.	P1: Barriers to participation workplace-organized activities
12	39	And I think, since the age group of nurses is quite wide sometimes, like your young nurses and you’ll have nurses in their 60s-70s. So you won’t really know who you’re going with also. Yes, you can go with a friend, but in such a small compact class. For me, I think I get a bit put off when I want to go for a yoga class but I see a very umm, different age group of people, like I can’t connect wit…	P1: Wide age range of nurses, makes it harder to socially connect
13	3	. I think my goals, like I mentioned before. What I’m working towards to, I mean my baseline lifestyle before I started work, what was it like. My friends… and I think, actually these are the main things. Ya. Can’t really think of anything more.	P1: Facilitators for self regulation: retaining the same lifestyle prior to working as a nurse
13	9	I think it’s seeing patients, whatever ailments they are dealing with, you don’t want to end up in their shoes. So sometimes you’re a bit more fearful of what- how you live your life. Something like that.	P1: Facilitator for self-regulation: empathising with patients' conditions
15	12	To me, I think it's work-life balance, I guess. Yeah. So if- for me, Endo is quite… is giving me the opportunity la because it’s not shift work. It's semi- it's rotating shift, so there's no night like the whole night for us. And then, if we end at this certain timing. We really end at that timing. We- we will just go like, there's people to cover us.	P2: Work-life balance is a priority for a healthy lifestyle
15	12	Endo is quite… is giving me the opportunity la because it’s not shift work. It's semi- it's rotating shift, so there's no night like the whole night for us. And then, if we end at this certain timing. We really end at that timing. We- we will just go like, there's people to cover us. Yeah. So, the only thing, the only place difference is we have on calls. On call activations sometimes. So, we wil…	P2: Shift work vs rotating shift (no night shift)
15	21	Personally, I go to the gym sometimes. And do like lightweight training for strength. Because we need to carry patients ah. So, I think that's best to to to keep that going. And then also, gyming helps me to like uhh take care of my back. Because when we carry heavy things, we tend to let go of our back and that’s where our back pain hurts la. Back pain comes. Yeah. Yeah, nurses usually have back…	P2: Reasons for maintaining physical activity level (less susceptible to back injuries)
15	30	Hmm! Not very healthy. But it, it- it makes me happy. So I think that's the best thing for me.	P2: Mental health vs maintaining a healthy diet
15	34	: I don't eat vegetables. Yeah, so I don't eat vegetables. I sometimes eat fruit. I prefer fruits more than vegetables.	P2: Unhealthy diet consisting of no vegetables
15	35	And not healthy in terms of… there's no routine. There's no like fixed- even though my shift is considered not bad, there's no fixed mealtimes.	P2: Irregular meal times
15	40	So that makes me tend to buy like, just bread to eat for lunch. Then for dinner, it depends. If I'm okay to cook or lazy. Then it’s either I have dinner or don't have dinner.	P2: Unhealthy dietary habits due to hassle of meal preparation
16	4	I don't think there's much difference.	P2: Lack of difference in lifestyle prior to working as a nurse
16	11	schedule and my laziness	P2: Barrier of self-regulation: laziness
16	17	I think it's very important because, if not, then it's all about work. And if it’s all about work, then I'll be stressed,	P2: Lack of self-regulation can lead to stress
16	18	I'll be stressed, and then was nearly like I have- I have eczema, so if I am too stressed, my eczema will flare. So I rather chill than have eczema la.	P2: Negative effects of excessive stress
16	22	A good support systems. Family, friends. And if you’re off work- friends doesn't mean have to be outside of nursing. Even colleagues, off-duty, we can go uh, send them together and and de-stress. For family wise, I guess, when we are home after shift, we might be tired. They are there to help us with- with like, doing anything like, like.. like my mom cooking, And my brothers can like talk to me,…	P2: Facilitator to self-regulation: good social support system
16	32	Because, if I’m not happy at work, I don't think I don't think my mind would be satisfied being there. Yeah.	P2: Mental health will be negatively affected by being in a negative workplace environment
16	35	So but the challenging part is, if our colleague is to… experienced than us like, yeah. So they might think we are still naive or immature to to be a senior or things like that. So, we need to learn like- for me ah. personally, I had to learn how to engage with them, how to to communicate well with them	P2: Difficulty communicating to senior nurses as a new nurse
17	7	There are still a number of people that that utilizes their sick leave, clear their leaves, and all that. So if the numbers are too high, like for the manpower, then the rest that are on duty has to top up that skillset. Even though the numbers don’t match. Yeah, so that would be… That will lead to burning out ah for our department. Yeah.	P2: Too many nurses taking sick leaves leads to more work for people on duty
17	22	As I say, my health, my diet is not so healthy.	P2: Nurses diet not healthy
17	24	I know how to separate work and my own personal like lifestyle. So personally, I know it's not so healthy.	P2: Separating work and personal habits
17	22	Then I know, like what the correct thing to say to patient like how to give the correct advice to patients. Um, how to say it, like? I know how to separate work and my own personal like lifestyle. So personally, I know it's not so healthy. But if the patient says: “Oh, I’m doing the same thing. I'm not eating vegetable and all that”. But working in endo, I can see the effects of not eating vegeta…	P2: Providing dietary advice to patient despite having unhealthy diet him/herself
18	1	It's important ah. like I feel like, if I'm not healthy. Then I cannot take care of other people. Ya.	P2: Lack of self-regulation compromises patient care
18	6	Before work, before starting my career I didn't take caffeine. and now, since working, and all the all the shifts and all the on calls. I depend on caffeine. Yeah. Then working also, it made me more organized. I guess. Like I started- I don't wanna say OCD, but there's like similarities. I started to get um more particular about hand hygiene or hygiene practices la basically. Yeah. So every time …	P2: Developing dependence on caffeine after starting work as a nurse
18	17	: Okay, so if… the earliest break time that we have is 10 o’clock. and our site the break times are fixed. From 10 to 2. So it's an hour for each person. We will definitely get an hour- is just that we don't know which part of the hour in that period we get. So if we get it around like 12 and 1.	P2: Irregular meal timings
18	21	So that's when a lot of other health care professionals, and and even visitors in the hospital goes for lunch, and then we would- we would even take like 15 min to 20 minutes to queue up for food and get our food before we can even go up to our department and and eat. So that shortens our break time. And then sometimes for me, I don't. I don't want to wait that long to eat. Because if I wait too …	P2: Long queue timings in hospitals during lunchtime
18	24	I don't. I don't want to wait that long to eat. Because if I wait too long to eat; I will eat, and then I won't have time to rest and and and digest, I guess. Yeah. So to me, like, if the queue is too long, I would just get bread in 7-11, or the bakery eat something- at least bread. Yeah, and then I have time to rest. Yeah.	P2: Preferring convenient, ready-to-eat food
18	32	So if I end 7 I would still have time to go to the gym if my day wasn't as tiring. So it depends on the days easy-ness.	P2: Barrier to self-regulation: fatigue
18	34	There's procedures ongoing all the time. So it depends. If my particular procedure room is fully listed or not. So it’s back to back cases. If it’s back to back, and then the that that means the workload for me is capped already ah. If that day happens, then at the end of the day. I won't go to the gym. It just depends on that.	P2: High workload leading to fatigue
18	42	My colleagues sometimes go on diets, like sometimes, on salad diet or juice diet, or something I don't know what kind of diet. But we will go on it together. So they would. They would invite. They would try to invite me because these vegetables I don't go on it. But sometimes I go on a juice diet with them. Sometimes.	P2: Willingness to try new diets with colleagues
19	1	And then sometimes also we will have bento meals prepared for us from vendors, Vendors meaning like companies that are we are buying products from them, like the things to we use during procedure. So sometimes we get rental meals from them or desserts also. Even the doctors sometimes treat us some goodies la.	P2: Workplace providing meals to nurses
19	8	Yeah, sometimes. Like, if I'm on like intermittent fasting and then I'm not like able to follow my timing like, for example, if I need to eat it at 12. So my, cycle is for 12pm. And if they make me break. Wait, it's not make me. If they assign me to go for 10'clock break, I can’t. I can't say no, because if I say no, then the plan for everyone else will be disturbed la, so the only way is for me …	P2: Nature of break timings in workplace hindering maintenance of certain diets
19	10	Wait, it's not make me. If they assign me to go for 10'clock break, I can’t. I can't say no, because if I say no, then the plan for everyone else will be disturbed la, so the only way is for me to just follow,	P2: Nurses' lack of autonomy regarding break times
19	14	I’m Muslim. So sometimes every year we will have this fasting month, right? So our break would be used for what you call rest, and they would put us at the last break, since we are not buying any food. Yeah, so not eating the whole day, and then resting for like 1 hr I think I mean, it's normal already. Since young already, we've been doing that.	P2: Fasting period equates to being relegated to last break
19	35	And then we are also quite close to like, all of us are quite close to our managers and our nurse clinicians. So we even sometimes go together with them. Yeah, to bond more, I guess.	P2: Nurses close with their nurse managers more likely to participate in activities together
19	32	All that they organize. If I'm not wrong every month there would be a thing. An activity. Yeah. So my, this manager is usually the person that is conveying that message to us, like forwarding to us that particular like brochure, so that we can see. And then, if you are interested, we can go. And then we are also quite close to like, all of us are quite close to our managers and our nurse clinicia…	P2: Nurse managers role is to encourage participation in workplace-organized activities
19	41	I hear other organizations or departments. or hospitals that they have food provided for their snack time, break time. Yeah, So I think maybe it's too much to ask, but it will be good to have it, since the only food that is coming to our pantry, I would say, would be healthy food. Like hospitals won’t fund unhealthy foods. So if there’s healthy food available, I think a lot of people will be more…	P2: Suggesting providing healthier snacks for the nurses to improve diet
20	9	Hmm. more, nurses. [NJCL: Participant smiles] More manpower.	P2: Manpower issues is a major problem
20	19	Well. social media; how people are going about with your personal life outside of work. So, if I see something they are doing is interesting. I would have the feeling of wanting to try.	P2: Social media influences lifestyle
20	22	Yeah, because after work usually I don't want to do anything. Because I want to rest.	P2: Fatigue after work leads to sedentary lifestyle
20	23	If it's something really nice, or I know that I love the the dish. I would try to want to learn. Yeah, but mostly it’s social media, because we follow everyone, and anyone can do anything with their time. So like, it’s a way to learn that there are other things to do.	P2: Social media encouraging to emulation of actions
23	15	maintain a work life balance and how to make sure that you are mentally well at all times.	P3: Work life balance tied closely to mental health
23	13	That is a very tough question. How to define a healthy lifestyle. It's basically to have self-awareness. And it is all a little bit of intrinsic factor where you have to think about how to have to maintain a work life balance and how to make sure that you are mentally well at all times.	P3: Importance of self-awareness in maintaining healthy lifestyle
23	14	you have to think about how to have to maintain a work life balance and how to make sure that you are mentally well at all times. Saying that, in Singapore it is not that easy.	P3: Difficulty of self-regulating in Singapore
23	17	I always focus on mental wellness. With good mental wellness, there is not even a single physical illness.	P3: Relationship between mental and physical wellness
23	18	and I also believe in compassion fatigue, where most of them have gone through, probably going through and burn out. So, I always have this saying that calls you have to be self-compassionate. That is how I maintain my mental wellness.	P3: Compassion fatigue and burnout prevalent in nursing
23	19	So, I always have this saying that calls you have to be self-compassionate. That is how I maintain my mental wellness.	P3: Self-compassion as a form of mental wellness
23	23	The burnout rate in nursing is actually increasing. due to the demand and challenges.	P3: More nurses burning out due to challenges of nursing
23	25	I find that most nurses do not feel sorry for themselves, knowing that they have to face a lot of emotional bombardment from various sources like family, nursing staffs, managers. coordinators, and even maybe clinical instructors.	P3: Nurses tendency to push themselves beyond
23	25	. I find that most nurses do not feel sorry for themselves, knowing that they have to face a lot of emotional bombardment from various sources like family, nursing staffs, managers. coordinators, and even maybe clinical instructors. I won’t know. That has actually caused a lot of burnout turbulence for that. I always advocate even to my staff to make sure that you are mentally able to stay agile.	P3: Advocacy for importance of mental health
23	29	And I myself, how do I manage? Is basically I go for a coffee, maybe 30 minutes to relax with a coffee one of the strategy. Second, maybe I'll go for bowling. Third. I go for some massage. And sometime I just go to the park and just walk alone by myself. Yup.	P3: Stress management strategies
23	35	Okay, I believe that recently, I think our ministries, or you know, our leaders have actually been told to advocate work-life balance. Work-life balance is basically about having time for your family. I would say, quality time for your family as well as work.	P3: Work-life balance emphasis
23	37	Now, work itself is not everything in life. I would say that every staff, everybody should be able to focus equally to work as well as family.	P3: Life beyond work
23	39	So work, life and work-life balance is actually advocated a lot nowadays by most of the leaders, and even in nursing it is advocated even in every sector. I believe it is going on as try to have work-life balance, and I think they are doing a lot of support as well to support Singaporeans to maintain a work life balance by providing a lot of channels like healthy lifestyle. And HPB [NJCL: Health …	P3: Shift in paradigm of healthy living in Singapore (more emphasis on work-life balance)
24	11	So, there is a saying that goes. If there is no mental wellness. Then there is physical illness. Without mental illness. You can never get a physical illness, so psychologically, emotionally, you have to go through a problem. A mental or mental uhh, psychological, emotional thing. Where actually you find that you are going through some form of stress. And then you did not find a solution or a way…	P3: Poor mental well-being leads to poor physical well-being
24	19	Apparently the mental wellness does keeps you going and keeps you healthy. So one of the focus in psychiatric which I believe to share with everybody is that no matter how, try and find strategy's scoping skills to keep your mental agility well.	P3: Advocacy for importance of mental-wellbeing
24	26	, for me, recently, post-Covid I actually go used to go to gym and do a lot of exercises. So currently, post-Covid, I am going for gym and do some fitness exercise, and I also go swimming.	P3: Post-COVID era and its impacts (emphasis on physical activity levels)
24	35	there are always challenges around.	P3: Challenges to self-regulation
24	35	The challenges are again you need to look at the intrinsic factor of what you have inside you. How you view your environment, how much you can put yourself in a positive note.	P3: Overcoming challenges to self-regulation through intrinsic factors
24	38	We go to work. You just have to fulfil 8 hours. You fulfil and go back- back to your family. So you have to disconnect and connect. I hope you can understand that. So when you come into nursing them, or when I am connecting into nursing, or maybe facilitating a student group after which, once my office hours or my duty is over, I go back disconnect.	P3: Maintaining mental health by disconnecting from work as a nurse
25	1	I go back as a son, brother, you know, husband or friend. So, you need to have that type of positive awareness, and always have these things going on in you every day, every minute of your life.	P3: Other roles in life
25	11	Motivates? Okay, one of the most important things in rather nursing is, you must have a form of compassion and passion. Now, once you have the compassion and passion there is around the corner which is compassion fatigue. And you must know how to have self-compassion. So there are some of them just come. They do their job, and then they go back. Okay. Maybe they lack compassion or passion, they w…	P3: Meaningfulness as a motivator for remaining a nurse
25	26	Maybe an hour or 2, maybe even see Netflix to ease your mind. And then eventually you are preparing for the next day,	P3: Inactivity as a form of de-stressing
25	23	My lifestyle is simple. Come to work. Do my work. go back and forget about work. Once I go back I take over the family. Stand, and once I go back to family, focus on issues that are important. fulfil them and then go and have some time. My time. Maybe an hour or 2, maybe even see Netflix to ease your mind. And then eventually you are preparing for the next day, but make sure that you need to go t…	P3: Importance of having time for one's self
25	28	Nowadays. Students, they do a lot of instagram, Facebook. And all these things up to 12 o'clock now that is a new generation. And I wish them well. [NJCL: Participant is smiling as he answers] Hopefully, they do something about it. For me, I'm not a social media person. So, I escape that part of my life which uh gives a lot of you know- addiction, so called. Blehh.	P3: Social media as a potential source of addictions
25	37	Workplace, have a lot to influence you because half your life is in working place and half is at home.	P3: Considerable amount of time spent in workplace
25	38	So working place contributes a lot to your own personal lifestyle.	P3: Working place influences personal lifestyle
25	38	It can sap a lot of your energy every time you come in with a good energy it can sap up because I am dealing with mental health issues, mental health patients. So, a lot of mental energy is depiciated ?[depleted]? Kind of like used up.	P3: Workplace requiring lots of energy
26	5	If I don't have this spiritual awareness, yoga, and meditation, then I think I'll be- my personal life would have been affected.	P3: Spiritual aspect of lifestyle essential component
26	11	So now we have multi multi country, or other people coming from overseas and foreigners and all these things. So we need to understand. They’re culture. They call it cross cultural competence, I believe. You need to understand. And you need to learn to work with all generation. We got about 4 generations from baby boomers all the way to Strawberry and Durian and all this generation. If you don't …	P3: Workplace made up of people from all walks of life
26	17	So that part actually need to change. And we can't expect the whole thing of the whole country to change. But I think leaders have a very serious role to play to maintain that the working environment of their own organization are in check and given support to the people on the ground.	P3: Nurse managers have a role in maintaining a positive workplace culture by supporting people on the ground
26	21	Okay, things like open communication. Things like, uh uhh what you call interaction; engagement session with the the ground. All these things can actually slowly change a better culture.	P3: Importance of management to interact with lower-ranking employees
26	24	to work together as a team to fulfil the obligations of patients who are admitted to hospital. That is something that I dream of.	P3: Importance of teamwork in nursing to ensure quality patient care
26	31	Okay, institution is actually- my institution is doing a lot.	P3: Institution providing sufficient avenues for nurses to facilitate healthy living
26	39	So it’s both ways. We have a lot, but if nobody comes forward to participate and make sure that they are mentally well, then, it is a choice that is given to the employee, correct?	P3: Both individual and institution plays a role in maintenance of lifestyle
26	42	But if there is a gym I would go. If I don't have a gym outside. So it all depends on the individual. And it is important to encourage and motivate them to continue to have these.	P3: Importance of individual self-determination
26	44	Then, if possible, I like to see a family involved as well. The family of these employees are also involved in getting some support. Then it goes a very long. long, long way to make sure that the family is also mentally well, no? Mental wellness as well and healthy lifestyle.	P3: Suggesting to involve family participation
27	8	So, the most important thing, the management and the ground should work in unison. Collaborate. And then make sure that what is whatever is going on the ground is actually keeping their, so called their population or their employees to the maximum wellness. Mental wellness, or health wellness. So if that can happen, then it will be a better situation for the organization to have a healthier popul…	P3: Management and ground close collaboration for a healthier workforce
27	15	sure that there should be something that can be done about it. So, there are areas for such areas to go in and look at what are the needs and provide the needs and not to forget, of course, we are aging population. As such. there is going to be a lot of all these elderly folks related illness or other form of disability that also we have to take into consideration to look at it in another- from a…	P3: Evolving workplace that evolves along with patient demographics
27	24	The strongest influence for me per se is spirituality.	P3: Spirituality is the strongest influencing factor for self-regulation
27	30	So, nurses also should understand that if they do not know the cultural culture, value, belief and tradition of that particular religion, they are only half a nurse. So, if I do not know what is Hinduism, then I cannot manage a Hindu patient. If I do not know a little bit about Christianity, then I would not be able to bring the patient towards and understand the patient and bring along their bel…	P3: Importance of understanding different cultural norms as a nurse to provide adequate patient care
27	35	Because most of them are coming from many, many parts of the world and if we do not understand that part of the culture of how they, what they feel mental illness is how they perceive, how they perceive, how they assume. All these things need to be actually worked; out ironed out.	P3: Spirituality impacts how one perceives themselves and their situation
27	39	You, yourself have to know that you have to fall in love with yourself. Once you love yourself, you can share the joy and the love with others.	P3: Self-love before being able to provide adequate care for others
27	39	You, yourself have to know that you have to fall in love with yourself. Once you love yourself, you can share the joy and the love with others. So, if you don't love yourself, you have your own concerns, then you cannot do, cannot do a good compassionate, passionate nursing. That’s- that's the angle that I always look for.	P3: Without self-care, unable to properly care for patients
28	2	Very difficult to advocate that part, because a lot of people do not understand the spirituality aspect, which helps a lot. All that time. Domains. Yes, but spirituality should be combined a little bit. There is such things that a spiritual nurse per se in overseas. So maybe you know, that may have, may come into this ah, our part of the in Singapore may be to look at the needs of uhh the patient…	P3: Advocacy for spiritual aspect of holistic care as it is often neglected
28	34	Yeah, got that part? So each cell got some things like intracellular and extracellular stuffs, so if each of yourself is not in harmony, then your potassium sodium can go haywire because of the chemical imbalance that can be caused. So, if every cell is not in unison and in homeostasis, the chances from the cell, it will go to the tissue, tissue to organ, and eventually the whole body, and it wil…	P3: How stress can negatively impact mental well-being
29	7	The main thing that I normally tell them is, go and do something that gives you pleasure. Something that gives you pleasurable, some form of pleasurable activity that you have forgotten to enjoy.	P3: Managing stress via engaging in pleasurable activities
29	9	So, all working population are working so much and not having enough time, or having creating enough time. which is one of our own self responsibility to go for yoga meditation, pilate, you name it, go to the beach, go for a swim, have a cup of coffee, go for a movie. All these are coping strategies which you can choose anything that you want.	P3: Self-responsibility to make time to manage one's stress
29	13	My stress coping mechanism is go for a coffee. I love bowling, so go and enjoy bowling. so that particular 1-2 hours, your mind is actually relaxed. Here you are kind of a de-stressing. Then you come back. You're stress free. And then you look out for the next day, and then again, maybe one week, once have a my day. That means that particular day is meant for you. I encourage this	P3: Making time for oneself to de-stress
30	6	And being positive as well	P3: Positive thinking to maintain mental well-being
31	27	So all of us have our best at different levels. Just do your best, be happy, give yourself a pat, and when you are leaving, going back home. put this work off your mind and then go back to family. Don't bring family problem to work and don't bring work problem to family. That is one of the strongest ways of keeping your mind healthy and being wellness, health wellness in that sense. That's about …	P3: Maintaining one's health through work-life balance
34	19	Personally, I don’t feel that being a nurse is my only identity, right? So, I would very much prefer a separate life outside of nursing.	P4: Identity beyond just nursing identity
34	20	So work life balance is super important to me. I exercise 3 times a week. Yeah. I do gym. I do pole dancing. I also do horse riding, like on occasion.	P4: Work-life balance is equated to a healthy lifestyle
34	22	But for commitment wise right now, it’s super difficult to be able to ride as regularly as I used to. Yeah, so usually it’s about maybe once every 2 weeks.	P4: Difficulty in maintaining healthier lifestyle due to time constraints
34	25	So I have to be able to do the things that I want to do outside of my job.	P4: Ability to do enjoyable activities outside of work is linked to healthy lifestyles
34	29	So Year 4 was work from home at the point of time cause of COVID? So after the restrictions lifted, I actually had a lot of time and leeway to plan my own schedule and basically, what I did was, I actually travelled to Malaysia to ride.	P4: Post-COVID era and its impacts (WFH allowed for more flexibility with schedule)
34	39	. But because of scheduling issues, because you know it's not just your schedule that you have to care about. You have to be in consideration of the ward schedule, other people's schedule as well.	P4: Considerably more effort in scheduling due to shift work rostering
34	39	Previously, when I was still a student, I actually do, maybe 2 to 3 classes a week. But because of scheduling issues, because you know it's not just your schedule that you have to care about. You have to be in consideration of the ward schedule, other people's schedule as well. So currently, I only keep one class per week when my bosses are quite kind. I	P4: Desire to continue lifestyle prior to nursing
34	38	Right now, I actually do pole dancing classes at least once a week. Right. Previously, when I was still a student, I actually do, maybe 2 to 3 classes a week. But because of scheduling issues, because you know it's not just your schedule that you have to care about. You have to be in consideration of the ward schedule, other people's schedule as well. So currently, I only keep one class per week …	P4: Reduction in physical activity after starting work as a nurse
35	3	So currently, I only keep one class per week when my bosses are quite kind. I guess. They let me take off the same day every week. I know some wards don't allow that. Yeah. For fairness and whatnot.	P4: Nurse managers' ability to influence ground nurses' activities outside of work
35	4	They let me take off the same day every week. I know some wards don't allow that. Yeah. For fairness and whatnot. But as much as possible they try and give me off on the same day every week. Yeah. So, definitely, the chances of me being able to take classes definitely decreased.	P4: Scheduling of outside activities highly dependent on the roster of a nurse
35	7	That’s why gymming became more like my current choice of doing. Cause I can do it any time of the day. Like, today, I just went to the gym.	P4: Physical activities with less time commitment are favoured
35	12	I don’t think it’s more mentally or more physically. I think it’s a balance of both. In a sense that, as a nurse, you face a lot of things at work that could affect you mentally.	P4: Physical and mental well-being are both equally important to maintaining a healthy lifestyle
35	13	For example, patient’s demands, doctors, demands of family, patient family. You know you have to be able to take what they dish out, I guess in some sense, because, you know you have to be understanding. They are sick, you have to empathise with them. Sometimes they are very worried about their family. So sometimes they say things that they don't mean to say.	P4: Nursing profession is subject to high emotional and mental stresses
35	14	You know you have to be able to take what they dish out, I guess in some sense, because, you know you have to be understanding. They are sick, you have to empathise with them. Sometimes they are very worried about their family. So sometimes they say things that they don't mean to say.	P4: Ability of nurses to take criticism due to unwarranted patient comments
35	19	So you have to be able to discharge these emotions. You have to be able to redirect the negative energy, the negative feelings into something else. And I mean, obviously you can’t be shouting back at your patients right? [NJCL: Participant laughs] Right. So that’s what I mean when mentally, you have to have an outlet.	P4: Importance of nurses to be able to vent out their emotional turmoil due to work
35	12	I don’t think it’s more mentally or more physically. I think it’s a balance of both. In a sense that, as a nurse, you face a lot of things at work that could affect you mentally. For example, patient’s demands, doctors, demands of family, patient family. You know you have to be able to take what they dish out, I guess in some sense, because, you know you have to be understanding. They are sick, y…	P4: Mental resilience is essential in nursing
35	29	Because as a nurse right, it is a job that is very physically demanding, especially at least for my cases. I meet a lot of patients that are wheelchair bound. You have to have a certain amount of physical ability. I mean you have to be physically fit in order to be able to care for the patients.	P4: Physical ability is important as a nurse in order to take care of patients
35	34	And it would be very, you know, not very good for the patient, you know. If the nurse is not physically able to transfer them from chair to bed, bed to chair, especially when it’s supposedly beneficial to the patient. And, I mean, I personally feel that I don’t want to be the nurse that I can’t give them a better quality of life because I’m physically unable to meet the demands. Right.	P4: Maintaining physical ability to ensure quality patient care
35	41	: So I feel like it’s definitely changed, because shift work really messes with your schedule for sure. Like for example, I mean, I eat breakfast at 5 or 6, just to meet, you know, being able to go for morning shift. Next day, afternoon shift.. Sorry, in morning shift, I would have lunch at around like, 3 to 4 o’clock? Yeah. Which means that dinner gets pushed back or sometimes I skip them altoge…	P4: Irregular meal times due to shift work schedule
36	4	But I think it’s also finding regularity in irregularity, you know. I do eat at a fixed time every, most times. So, if I do wake up for morning shift, I’ll definitely be eating breakfast. And then, I’ll definitely eat before shift, and in during shift, I will do my best like, to get a quick bite, if not, have a whole meal? Yeah. Something like that.	P4: Finding regularity in the irregular
36	8	In terms of the type of food that I eat, I don’t think it really changed much, actually. I think it’s super important to eat breakfast. Yeah. I still try and have lunch. Sometimes, if I skip dinner, I may or may not have a little snack. [NJCL: Participant tilting head] In place of, like, a full meal. Yeah.	P4: Food choice/preference remains unchanged after working as a nurse
36	14	I mean, it definitely takes a certain amount of determination on my part.	P4: Self-regulation requires discipline
36	15	Because I definitely have colleagues who.. They choose to not exercise, or they choose not to pursue other interests outside of work.	P4: Nurses living sedentary lifestyle
36	16	Because, I mean, you have to admit that it is very tiring. The job is very tiring, you know. At the end of the day, at the end of the shift, you just wanna crash, you just want to lie down and you know, scroll TikTok maybe.	P4: Post-shift fatigue hinders physical activities
36	17	At the end of the day, at the end of the shift, you just wanna crash, you just want to lie down and you know, scroll TikTok maybe.	P4: Inactivity as a form of rest
36	20	I do want to rest, you know, I feel that having the personal discipline, like the self-discipline to make it to the gym after work, before work, it really gives me more endurance.	P4: Self-discipline to self-regulate leads to more endurance for shift work
36	22	In the sense that like you know, when I first started working, probation was hell for me because like, trying to juggle gyming, and working, and then still having to like, find time to sleep.	P4: Difficulties in adjusting lifestyle after starting work as a nurse
36	24	Yeah, it was quite problematic at first. But I think I’m balancing that quite well right now. Yeah. Yeah, I think it’s all about discipline really. Like, you have to want to do it, you have to value certain parts of yourself enough to, you know, show up.	P4: Considerable individual effort to maintain a healthy lifestyle
36	32	healthier lifestyle means in terms of like, food, in terms of like, mentally and physically, right?	P4: Healthy lifestyle is assumed to include mental and physical aspects
36	33	] I think a lot of it is like being able to sleep. Like another thing outside of those is also being able to sleep. Because if you don’t rest well, it will become a barrier.	P4: Barrier to self-regulation: lack of sleep
36	35	Because, you don’t even have enough energy to show up at work, right. How are you going to be able to, you know, want to gym after work. You’re so tired, you just wanna sleep, right? So I think.. Actually, I maintain quite a regular schedule for sleeping.	P4: Impacts of lack of sleep to lifestyle
36	39	Actually a regular schedule in a sense that if it’s morning shift, I sleep at 11 to hopefully 7 o’clock everyday. Unless I have to show up for morning shift. And then it will be like, 5:30. So sleeping at the same time everyday actually helps.	P4: Striving for regular sleep schedule in irregular schedule
36	43	] I must say, I have really good family support. In a sense, that like usually, I’ll pack food to work because my workplace doesn’t really have places where I can buy food.	P4: Good family support to help with meal preparations
36	44	my workplace doesn’t really have places where I can buy food.	P4: Unavailability of food at the workplace
36	45	To some of my colleagues, they actually just skip a meal because rather than you know, having to go outside and buy food and then having to like order Grab or whatever, they just choose to not eat or they eat after the shift.	P4: Nurses skipping meals due to unavailability of food at workplace
37	1	So for me, my family actually helps me prepare my food to work. Yeah, so I think that that part helps a lot. Because like, no matter what I wake up, you know, I always have lunch to bring to work.	P4: Family support to help with meal times
37	4	So family support.. Discipline, wanting to look good, feel good about myself.	P4: Facilitators of self-regulation (mainly to look good)
37	4	wanting to look good, feel good about myself.	P4: Self-regulating for aesthetic reasons/self-love
37	19	Yeah, I think it’s also like your own mental state actually. Because if you don’t feel good about yourself, before you start work, or you know, during, starting work, all that stuff. Like whatever people say or do will affect you personally. But I think it’s, I mean, we always say right, not to give personal leave, but sometimes it’s so difficult to do that. Right, because, you know sometimes the…	P4: Mental resilience to withstand the emotional demands of nursing work
37	26	You’re there as their nurse, just give them support that you can give. You don’t have to do more than, you know, what you’re able to give at that point in time, but you know. You can always come back to them, talk to them again. Yeah, I think having your own like, mental stability is very important. Yeah. Something that I trained up when I was in school, I think. Yeah. It’s very important too. Yo…	P4: Nurses should not give more than what they can
37	34	Oh okay, so they were pushing this thing about like mental wellness, like back when I was in school and basically it was like meditation, I mean, I don’t really meditate. [NJCL: Participant laughs] So like, you know, like being able to redirect, you know, the mental focus. Being able to... Yeah. I think like I said, discharge the negative energy. I think that’s very important as well. Like, in te…	P4: Discharging negative, pent-up emotions to maintain mental wellness
38	3	Sometimes I read books. Yeah. So, reading does help me. You know, like, learn more things, absorb more, new information. Sometimes, there was a period of time where I was interested in like, coding. I tried to pick up coding Python. I think that helps in the sense, that like, you’re redirecting energy. I think the main focus is not really that you sit in there and absorb the negativity. It’s more…	P4: Refocusing attention away instead of absorbing negativity
38	18	I think being able to maintain what I have as a person outside of nursing, helps me be a better nurse. I feel like I’m a better listener.	P4: Life outside of nursing leads to better nursing care
38	13	That’s a work persona. Yeah, I mean the thing is like. I feel that, you know, in order to help your patients, you know, feel better about themselves, you can’t, you can’t be negative, right? You cannot show them that, you know, it’s a dreary place, you know, they are here, they are forced to be here, you have to listen to me because I’m the nurse and you are sick and you’re a patient. So, I think…	P4: Nurse identity vs personal identity
38	26	so I think I become a more patient person, or at least like my workplace persona is more cheerful. I am more patient with them, I explain a bit more, you know. Sometimes like, I just feel like you just wanna know what’s happening. So I take the extra time to explain, extra 5 minutes, they want something, I will get it for them, you want ice water.	P4: Life outside nursing translates to becoming a more patient person
38	32	I think it makes me a better nurse in that sense. I treat them like a person. I want to treat them like a person. Because, I feel that I am a whole person and therefore you must be a whole person as well. More than a patient, more than enough.	P4: Identity beyond just a nurse
38	39	Hmm. I don’t think I’m a separate different person in that sense. I mean, it’s not so much like a split personality but more like a shield kind of thing. Because like, when I step forward and I have my work persona, I think I take things less personally. And able to take more feedback, criticism.. I will do more for them, and I would feel that, you know, it’s because I want better for my patients…	P4: Nurse identity as a shield from criticisms and feedback
39	4	Yeah, for sure, for sure, for sure. Like I think I mentioned earlier, right? I have a quite understanding, boss actually. Like, when I sit there like, you know. please, can I have like one specific day of week? I want to do pole dancing. you know, like they give it to me. I think that's very important. Because I do know that some of my friends, right, when they do make such requests, they get tur…	P4: Supportive nurse managers that encourage outside activities
39	4	Yeah, for sure, for sure, for sure. Like I think I mentioned earlier, right? I have a quite understanding, boss actually. Like, when I sit there like, you know. please, can I have like one specific day of week? I want to do pole dancing. you know, like they give it to me. I think that's very important. Because I do know that some of my friends, right, when they do make such requests, they get tur…	P4: Nurse management having the power to dictate nurse's availability for outside activities
39	10	Think it's very important to have like, support from your bosses. In terms of like things you want to pursue. I think I'm very grateful that my boss understands that I am more than just a nurse, and more than just like a subordinate. I'm more than a member of the Board. I think, like the work culture really helps. You know, you develop outside.	P4: Superiors who understands and recognises their staff outside of the workplace
39	14	. So, you know, like being able to pursue your interest outside, you be a better nurse I feel. Well, always helps you be a better worker in that sense.	P4: Life outside of nursing improves nursing care
39	16	Yeah, of course, the the thing that everyone experiences which is like shift work definitely changes. You know how you see things that like. For example, weekends are never weekends for me. Weekends are every time I have off like today. Today's a weekend to me. But you know, you go outside, everyone's else is working. I think that changes a little bit on your perspective and like perception of th…	P4: Shift work influences perception change on typical work schedule
39	30	Oh, yeah, I did want to bring that up also. I feel that, I mean, in comparison to my peers. I think my company really does a good job on emphasising the fact that, you know, you can pursue interests outside of the workplace. Uh. Perhaps the individual bosses do make a difference in that sense, because I do presume that there are people there who do not accommodate for such changes, but having a g…	P4: Supportive bosses who allows staff to pursue outside interests
40	4	Uh. I'm very grateful that I have a really good mentor. Even now, we're- we're still kind of friends. As friends, as friends, as colleagues as can be, right. When I have like, it really helps when you know, you put yourself out, to be willing to learn. Very helpful. I think people appreciate that. And firstly, you have to be able to take that step to- form the bond, right?	P4: Putting the effort to form social relationships with colleagues
40	12	At the very least, if I need help, I know that they will answer the call. Yeah, I think that's very important. I do know of colleagues who are isolated, and that would be very detrimental to, I suppose, your mental health as well. Because as a nurse, you take on not just the job scope that's prescribed to you, or advice to you back when you're in school, you actually do more things that not presc…	P4: Positive workplace social relationships promotes positive mental well-being
40	40	I mean, I adopted the “Egg will live longer”, [NJCL: Participant laughs] [inaudible] mentality, right. I mean, I definitely know when someone's having beef with someone else. And sometimes they rope you in right. They’ll be like ‘Oh, I don't want to help this person, because they didn't help me the last time. You shouldn't help them as well’. So what- is like to me is like, okay, I won't help thi…	P4: Intentional non-involvement in office politics at the workplace
41	13	If they are reliable. and they know what they need to do. It will make your job infinitely easier. Because currently, my job takes in locum ENs. Basically, it means that we- we internally do not have enough uh, ENs, and therefore we have to hire outside. That also means the training is a little bit different for them. They may or may not know.. For example, vital signs. What are normal vital sign…	P4: Working together as a competent team can help lessen the burden during the shift
41	37	. So my, my hospital actually has this thing where they have this thing they buy monthly. So once every 2 weeks they'll come up with some kind of exercise thing. Sometimes it's Zumba, sometimes it's Pilates. Sometimes I think there was Yoga. There was some aerobics thing as well.	P4: Institution-organized activities for healthcare staff
41	42	But the thing is when you're on shift for usually the time does not matter, and sometimes the timing is like 730 AM. You start shift at 7 right? So like, 8. So if you start shift already, how are you going to attend these classes? Right? So maybe maybe they're not meant for nurses? I- I'm not sure but the fact is that you know they they do try to.	P4: Ineffective programs to encourage healthy living in nurses by the institution due to timing clashes
42	4	Right? Yeah. I think, at least at least for physical activity-wise. There is that. Another sad thing is the thing about diet, right? My hospital does not have food. [NJCL: Participant laughs] I think currently, our cafeteria only has 3 stalls. Yeah the food options are not great. They try to encourage healthier eating. But when there's no diversity. People tend to eat Mcdonald's, you know. Pickin…	P4: Lack of diversity in food options at the workplace
43	1	And as soon as they found out they reported it. And I think in that ward, there's a culture where they are afraid of reporting mistakes. And I think that's very dangerous, right? We learn in school that if something happens for the sake of patent safety. You have to advocate for the patient. Something happened immediately. But better late than ever. Right? I think that's very important. In terms …	P4: Culture of encouraging reporting of mistakes instead of hiding it due to fear of nurse managers facilitates optimal nursing care
43	32	Uh. Personally, I think that I mean, it's like a value system, right? I think that I am a person. Therefore my patients are a person. and therefore I want to treat them like a person, right? So that's why I want to build an identity outside of nursing, outside of the fact that you know we introduce. I mean, I saw on TikTok once right. They were like, “How will you introduce yourself without menti…	P4: Beyond the nursing identity
43	41	Another thing is, I think I'm a very active person back in school as well. So I think back in JC, I was doing judo, I was in UG, I had multiple CCAs, even in uni. I did not give up judo, I was in. I was still in UG, and now on top of that I picked up pole dancing, and now I do horse riding. So all of that form the basis of the person I am today, right cause. I don't want to give up the things tha…	P4: Desire to maintain active lifestyle prior to working as a nurse
44	1	I do know of friends who do not develop a habit to exercise regularly when they're in school definitely, when you go to work, you wouldn't want, because, firstly, you're really tired. And then, in order to work, and then still pull out extra effort to, you know, form a new habit of which [inaudible] right? You've got to bring yourself to the gym. You got to put in more effort to like, plan what y…	P4: Habit formation tendency to be more difficult when already working
44	22	But I think it's when you're living alone. Or when you're living, you know, outside on your own. You do not have the family support. It's actually really difficult to meal plan right? It’s an extra step. I don't plan my meals. I just eat what's on the table, and you know, taobao it. But a meal plan- and meal planning would also entail the fact that you have nutritional knowledge. You know what he…	P4: Barrier to self-regulation: hassle of meal preparation
44	28	Right? So if you don't have the nutritional knowledge, it's so difficult to be healthy.	P4: Lack of nutritional knowledge may make it difficult to maintain healthy dietary habits
44	31	I pay no rent right. Having to have to separate your paycheck and have to accommodate for rent, to accommodate for a roof over your head definitely reduces the amount of money or accessible income that you have to exercise. Right? Of course you say that. ‘Oh, there's Youtube, like, you can definitely follow youtubers. And like, Do Yoga or Pilates.’ But that's also another extra effort, right? As …	P4: Barrier to self-regulation: money
44	39	Staying near to the hospitals I mean, my hospital is quite near town, or most hospitals are quite near town.	P4: Barrier to self-regulation: location of home and accessibility to amenities
44	43	You want a single room. You stay on in your own room with no adjacent toilet is a thousand and two dollars, right? So I mean, and you're a NUS student and NUS student. We earn a bit more than you know. The people who come from other countries. And I think that that pay difference actually, definitely does, you know, bar people from having an active lifestyle.	P4: Pay disparity between local and foreign nurses may influence their ability to maintain a healthy lifestyle
44	40	The rent in town area is- is sky high. I mean. I'm recently I was talking to a colleague right? She was saying that she, she currently pays like $600 for rent, and she's staying with someone else in the same room. So imagine that you're buying privacy. You want a single room. You stay on in your own room with no adjacent toilet is a thousand and two dollars, right? So I mean, and you're a NUS stu…	P4: Barriers to self-regulation (affordability of rent)
45	5	I do know of a colleague who spends an hour and 15 min traveling to the ward. I do not know how she does it. But the rent is cheaper, and therefore it seems like a better choice. So yeah. I think that's about it. I think privilege plays a very big part on, you know, being able to have a healthier lifestyle. Hmm.	P4: Barrier to self-regulation: travel time to and fro from work
47	26	Having a healthy lifestyle is having enough rest and having time to eat during shifts, and also just have a short break and… finishing work on time.	P5: Healthy lifestyle is equated to sufficient time for rest, eating, and work
47	32	So having healthy lifestyle to me, maybe, if having enough time to rest, eat and sufficient rest before the next shift.	P5: Healthy lifestyle linked with adequate rest
47	36	Current dietary habits depends on the shift that I'm working. So if morning shift, mostly me, I don't have time for breakfast, so I'm having lunch about 3, 4 PM. Then dinner will be delayed. And if afternoon shift, sometimes I have the time to go for break. Sometimes I don't. So I see, the dinner will be pushed later, to 9, 10 PM. And then for next shift right, normally I will eat some snacks, so…	P5: Irregular meal times due to shift work
48	5	.. In the ward, there's a lot of walking now, because in NCID, it's mostly two beds in a room. So there's a long pathway along the hallway.	P5: Perception that nurse is getting enough physical activity working in the ward
48	5	Hmm. physical activity, normally, I only go out of the house for work. So.. In the ward, there's a lot of walking now, because in NCID, it's mostly two beds in a room. So there's a long pathway along the hallway. And then [inaudible]. Then, other than that.. I'm just resting at home.	P5: Lack of physical exercise outside of nursing
48	13	Lifestyle change definitely yes. In terms of sleeping habits. Yeah, I find myself sleeping better nowadays. Cause.. Hm, I’m working night shifts almost, almost every week. Then, need to transition back to the day shift, afternoon shift.. It takes time to adapt.	P5: Change in sleep patterns after starting work as a nurse
48	17	There's not much change as compared to before I started working as a nurse. Hm. Yeah.	P5: Lack of change in lifestyle after starting to work as a nurse
48	24	Healthy lifestyle.. I think also about the workflow.. Like managing stress at work. Hmm.. Sometimes I feel very overwhelmed. Then, at the end of the shift, I just think back on what happened. And then, I go home and rest. And then the next day I come back to work again and have to stress again.	P5: No active coping strategy for stress
49	1	On my off days, when I actually have enough rest, I feel very energised. And.. I just.. I want to stay at home. I don't want to go out of the house, because it's my off day and I just want to- to rest at home. Hm. Yeah.	P5: Simply staying at home to rest during off days
49	8	Uh.. Variables maintaining a healthy lifestyle.. Hmm, working hours. Hmm. Stress levels.. And then, fatigue. Fatigue. Whether I have the energy to maintain this healthy lifestyle.	P5: Fatigue is a barrier to self-regulation
49	10	Hmm. Depends on the work equity. Let's say if there are lesser patients that day, or if there are lesser admissions or transfers or discharged, then there'll be lesser things to do in addition to the nursing tasks, so.. I think that will help. To make me feel not so stressed. Not as tired, and then I will have time to go for my breaks and uh. Eat something, grab something from downstairs. Then th…	P5: Stress levels dependent on number of patients and workload on the shift
49	18	Hmm.. Stress levels. I think, because uh, this is my second year of working, then.. Depending on the situation of the patient. If patients suddenly disagree, or if they uh.. Suddenly there’s a lot of uh.. IV medications ordered, or if there are some blood transfusions, then, I don’t like to think of that. Then, if other patients press a call bell, and if they want something, uh. I’m gonna need to…	P5: Demanding patients will increase stress levels for nurses
50	3	I think similarly, having enough rest is very important. It allows me to think really at work, and also having to read up more on all patient.. Patient diagnosis that I'm not very sure of and like what I need to take note of.	P5: Sufficient rest leads to higher mental load at workplace
50	14	So it brings me away from work, and the stresses of the workplace. And then just.. Help me to destress. And then I can rest. And the next day I will go back to work again.	P5: Lack of activities outside of work
50	13	Oh, for me.. Hmm. I'll watch some dramas online. Then help me to destress, and just uh.. So it brings me away from work, and the stresses of the workplace. And then just.. Help me to destress. And then I can rest. And the next day I will go back to work again. Yeah.	P5: Lack of physical exercise after work
50	19	Coping strategies. Hm… Okay. The friends who are also in the nursing profession. Even though some of them are in different specialties. But I guess generally we do relate on a single level, because we also work shift works. And then uh.. Patient profile, even though it's different.But previously, because we all have clinical attachments before. So we kind of do understand what each other are goin…	P5: Ability to vent to other nurses due to similar circumstances
50	32	Working in the corporate industries, so their working hours are actually different. And if I want to maybe meet up with them during working hours, it’s usually harder, cause they are working on weekends so much, then weekends have their day off. Then.. Uh.. The part where we can relate on is perhaps on.. com- communication, like communication with our seniors in the.. in the ward, like they can g…	P5: Difficulty to relate frustrations to non-nursing friends
51	5	influence to a certain extent like, eating habits, keeping healthy based on the working shifts, and also work etiquette.	P5: Workplace influences lifestyle to a certain extent
51	11	Some of my nursing friends who ask me out to go gym sessions together. So I guess it helps me get more physical exercise outside our work.	P5: Invitation to participate in physical activity outside of work by friends
51	17	They organize physical activities or some activities to help destress ourselves, I mean.. Sometimes because of the shift hours, they say the event is held in the afternoon by walk-in night shifts that can attend, and then sometimes, if the. Uh. Have too many nurse with nothing to do in the afternoon, and then or.. If in the morning and I cannot finish, then I have to follow up after hand over, th…	P5: Inability to attend institution-organized activities due to shift work schedule
51	29	But I guess in the assistant office they will put some snacks there, there, we can just help ourselves to have a quick bite there. Other than that. Hmm, not much.	P5: Nursing managers are unable to help ground nurses manage their health much
52	16	Uh.. Well, sometimes during.. The most of the events they give, they do give out some vouchers. I remember, for this year's nursing day, they give out some tote bag containing uh. Mr. Bean healthier drink voucher for the [inaudible]. Then I think there's some skin care voucher as well. Then, uh.. Also Sketchers vouchers. So we can purchase shoes that they can wear a for work.	P5: Institution providing incentives for nurses to keep healthy
52	22	Sometimes we do some promotion programs. Uh. I think it is a yearly event that they organize some.. inter professional game sessions. Then, what else.. Hmm. Health programs. That's all I can think of at the moment.	P5: Yearly inter-games activity to encourage nurses to stay healthy
52	27	Outside of work? Uhm. Family and.. Family and friends around me. Yeah, they influence my lifestyle the most. And sometimes, when I.. when I scroll through social media. you know. See some suggestions there.	P5: Social media influences lifestyle
52	32	Friends and family influence mostly on diet-wise. Cause sometimes, at home, when my mother.. When she cook, she tends to cook healthier options for me at least some vegetables, some green bean, and I'll just eat some fruits as well. Then for friends wise. When we go outside, we just eat whatever we want, based on our cravings.	P5: Family and friends influences dietary habits
53	12	For me, not as much. As long as I'm hungry, then if.. Let's say if after shift, I'm hungry, and then I’ll just want to go somewhere near to eat. Then usually it's in the Novena area, so it’s just like, near like Kopitiam, or like, somewhere in the bus stop or just uhm. Somewhere nearby. Sometimes fast food as well.	P5: Sustenance over nutrition
53	15	Only- Sorry. Just add on, only at home it’s a.. more contrast, like course my mother cooks, for she will try to prepare like.. healthier food choices.	P5: Family tendency to prepare healthier food choices at home
53	27	If there's sufficient time to eat, then I'll go downstairs to purchase the food. But then, uh sometimes the distance from the ward to.. Because in NCID, there's food court downstairs, but they only open during the weekdays. So only if I didn't have food, then I need to go all the way from the ward in [Public Hospital name] to Kopitiam side, which takes about 15 minutes.	P5: Availability of diverse food choices lacking in hospital
53	31	So by the time I purchase the food and go back, I'm only left with 15, 20 minutes to eat. So it’s a rush. So sometimes I don't go downstairs to buy food. I just get a Milo in the pantry, and then I'll take some biscuits to eat. So yeah, the.. whether it's weekend, or weekday will also affect. Then, uh.. If I'm eating in the hospital, then it means it’s the healthier option.. Cause they only provi…	P5: Insufficient time to eat during break times
54	1	Outside of work. It’s not as much because it depends on.. Mostly I exercise with.. With friends and It depends on when I'm free and when they're free. So it depends on our schedules that if we can match, and then. if the weather allows, then we can go outside for hiking or gyming sessions, but.. but not very often.	P5: Schedule matching with friends determinant for engaging in physical activity outside of work
56	12	… I think a healthy lifestyle is having to work.. Work life balance as well. So being able to have self care, to have time with the family,	P6: Healthy lifestyle is equated to work-life balance
56	18	It’s having a good health, to have the strength, you know. To go and work.. To have the energy, to have the strength again to do what you like to do. Uh. Not feeling tired, not feeling sick. Yeah	P6: Having sufficient energy for work and personal life
56	22	So self-care is like doing things that energise you like, for example, things I like.. I like to do.. Spending time with my family, having my own time, like going for massage. [NJCL: Participant smiles] Uh. Going for recreation. Yeah, exercises, that can energise oneself. Yep.	P6: Self-care is a priority of a healthy lifestyle
56	28	Okay, so having good diet like. Like, after you take a good diet, you feel that all your body feels good. You would not feel that, “Ah It's too oily,” or it's too salty, that makes your body, uh. You know, uh.. Very somehow can makes you feel very overloaded. Yeah, your whole body. Yeah. So having good diet also makes you feel.. Feel happy, like, for example, if you something that I like to eat. …	P6: Healthy diet positive effects
57	1	So what life balance for me, I think. Uh. Not just focus everything on the work itself. Or bringing work home to do, but rather to have a balance between. Uh.. When you're at work, you fully concentrate, you fully, ensure your work is done before you go home, and when you go home, you fully... Your attention is fully with your family, with yourself, with the people that you love. Yeah. So rather …	P6: Disconnecting from work once shift is over
57	11	So far I've been. I will say that my dietary habit has been quite good. I usually choose less salt, less sugar, less oil, diet. Uh. More vegetable, more fruits. Yeah. These are the things I like to eat. Yeah.	P6: Healthy food preferences
57	16	Actually, not much, because I have a kid. [NJCL: Participant smiles] So I feel that after work, coming back to look after my child can be quite physically tiring as well. So I don't really have time to really.. Like, set a time up for exercise, but if I do, uh, it is mainly to play with my kids or during weekends, go out and run around with them. Yeah. So that there is my exercise.	P6: Lack of time for physical activity due to children
57	26	I think it’s a setting, a routine.. Which sometimes can be.. I can be quite lazy. [NJCL: Participant laughs] I feel like after work, you.. The- the time that you have in between is quite short. Yeah. So after work is like 6, but can come home 6:30, for.. I mean, you have your dinner there. You don't really have time to actually go for exercise. Yeah. So after yeah, after dinner will be a bit of p…	P6: Time after work mostly dedicated to children instead of physical activity
57	36	How my lifestyle change? [NJCL: Participant furrows brows briefly] Cause all along I’ve been a nurse, so nothing much change.	P6: Lack of change in lifestyle prior to working as a nurse
58	4	I mean, after being a nurse, I think my diet also did make a bit of changes. I.. Uh.. Been more conscious of having to eat those oily food. Maybe last time, I used to like to eat fried chicken,	P6: Becoming more self-conscious with dietary habits as a nurse
58	7	So after being a nurse, I think, be more cautious about it, because having to see a lot of patients, you know, falling sick, so.. I do not want to be like them. Yeah. So, so more health conscious in that way. Yeah.	P6: Patients' conditions having an influence to nurses' lifestyle
58	16	I think also, plus the mental health. Yeah, having a good mental health, have a positive mindset as well.	P6: Mental health aspect is also part of a healthy lifestyle
58	21	Have to be very uh.. You need to be very uh.. You need a plan your time. And be very uh.. What is that word? To.. Uh? Stick to it? Yeah. So I think sometimes the motivation is not really there. So how do I maintain.. [	P6: Self-discipline required to self-regulate
58	24	Maybe having someone to.. To.. To.. To buddy with you, having someone to uh. To work out with you, to give me fuel. Yeah. Maybe that will bring more motivation for you to do more exercise.	P6: Importance of good social support to help self-regulate
58	32	Yeah, I think, for facilitator will be mainly my husband. I won’t- I don’t really like those instructors, you know, to buddy with you. Because you have to pay money. [NJCL: Participant laughs] So, try to save a bit. Uh, so.. Mainly to, you know, buddy with your- I mean with my husband. So, sometimes, we will go cycling. Sometimes, if we can find time off, we do go out for some exercise as well. H…	P6: Engaging in physical exercise together as a form of family bonding
59	1	Sometimes our hospitals do have some free program, like Zumba, that kind of exercises, but also have to depend on the timing of the exercise.	P6: Inability to participate in institution-organized activities due to shift work timing
59	3	And whether.. Yeah, how, How is your day that day. Yeah. So if your day is bad, unlikely you.. You want to go for exercise. You may want to, you know. Settle your things at home, or set up things first before you go. Yeah.	P6: Participation in physical activity dependent on the post-shift mood
59	8	Like, maybe you have a lot of work to do, so you can't finish the work. Then you have to stay back to finish your work. Yeah. So in that sense, you can't make time for exercise. Yeah.	P6: Inability to engage in physical exercise due to time constraints
59	14	Yeah. Also the people that go with you, whether are they the motivating type, whether you know.. You, you the.. The partner that goes with you, whether uh.. Yeah. Sometimes you feel awkward if you don't really know the person. Yeah. So must be someone who you are comfortable with.	P6: Engaging in physical exercise dependent on type of people participating with individual
59	20	Barriers also can be depends on the weather. If the weather is raining, then a bit difficult. Although you can.. Yeah, play like indoors. Barriers can be… Yeah, like, if you are sick, of course you can’t go for exercise. Uh…	P6: Barriers to self-regulation: individual's condition (if sick unable to go and exercise)
59	27	Yeah. So I believe in, uh.. That having a mental wellness, is about wellness is about, having a positive mindset. So being with people who are positive in their thoughts, in their talk, in the way they talk, I think will motivate me and keep me uh.. I think mentally well as well. If you're always with someone who is very negative, who always like talk back on someone else, then I think somehow yo…	P6: Mental health is determined by the type of people an individual surrounds themselves with
59	36	I think if you’re healthy, you have the positive mindset, it will somehow infect your work life because you will be more positive when you face challenges in your work, then.	P6: Positive mental mindset equates to increased ability to tackle challenges at workplace
59	38	When your friends are, or your colleagues are negative about certain project, like changes they can’t seem to see a breakthrough. Then, at least before positive mindset, you.. somehow able to push the boundaries. Yeah. So I guess. It's important to have a good mental health as well. Yeah. And not keep thinking about the negative part about your work. Yeah.	P6: Importance of remaining positive in the workplace
60	5	Uh.. Like. You won't give up easily. So having to push the boundary is.. First, the positive mindset, you want to dare to try new things. And even if feels bad, you know that. Yeah, that is part of the challenge that you need face. And you will work out something else. Yeah.	P6: Impact of having positive mindset at work
60	12	so I will have a Bible app, that reminds me about a verse everyday.	P6: Use of apps to help facilitate self-regulation
60	12	Okay. Because I'm a Christian, so I will have a Bible app, that reminds me about a verse everyday. So it does somehow. Uh. Keep me in line with, with, with the positive thoughts, yeah, when I do my work, when my, when I do my.. The- the day that is ahead, I know, that is maybe going to be challenging. So with my faith in line. And I'll be likely able to go through it. Yeah.	P6: Faith as a source of strength to go through the shift
60	19	Diet, I think it's already ingrained in me so doesn't really need an app to follow through.	P6: Healthy dietary habits has become part of lifestyle it requires no additional energy to follow
60	20	HPB app as well to count the number of steps you have, so that one I do have it in my apps. So it's how it help me to.. Keep myself aware that how many steps I have in per day. Yeah, something like that.	P6: Use of apps for step tracking
60	25	So after like earlier, I mentioned earlier, after I become nurse, I'm more aware about diet, then uh.. And all along I have been eating less salt, you know, less salt, less sugar less oil, so, in every where I go I will always ask to- I will always order less to the whatever food I order, then. Ask ‘can you put that less oil or less salt?’ So, if.. If possible. Yeah. So I always have a habit to d…	P6: Habit formation for healthy eating
60	36	, I think it plays a part as well, because, most of your days you spend at work so the food that they have in the canteen, the- the people that you eat with. I think all makes a difference, like if your friends always like to eat fast food. Then, of course, I think your diet won't be.. You won't have a good, healthy lifestyle, I guess. if your workplace don't provide choices of uh, you know, good…	P6: Importance of availability of diverse food choices at workplace
61	8	Uh.. I think the colleagues themselves, they play a part. Like I do have some colleague, who only eat vegetable during their lunch [NJCL: Participant laughs] or salad during their lunch. yeah. So it does.. more on. It does help to encourage you to be aware of .. about the food that you eat, and.. and of course the.. the choices that you made. What- What kind of lunch you have in our workplace. Ye…	P6: Food eaten by colleagues during break time can influence an individual's own diet
61	18	If I have colleague who always or every day eat, right, I would want to follow.	P6: Tendency to follow other's dietary habits despite it being unhealthy
61	28	Yeah. So there are times that they will ask you out for lunch, and they choose the not so healthy diet, and in order to, you know, sometimes to linger with them, you will also join them. Yeah.	P6: Peer pressure to adjust dietary habits to fit in with the rest
61	36	I think the distance or the.. The.. The physical environment, whether they have those food that is healthy. Or.. If the healthy.. For example, a healthy food is very far away, then you don't have time to travel so far, then, definitely you won't choose that. But you choose somewhere nearer to, to your workplace. Yeah	P6: Physical environment availability of food choices impacts lifestyle habits
62	5	Mental wellness.. Yeah, I- I think so. Cause if everyone is positive in, yeah, my side, I guess the working environment would be a better place, but if oh.. If you are in the place where is, uh, you know, toxic like, for example, say bad things about each other or having to.. Toxic, I guess it will somehow affect your mental health. Health wellness as well.	P6: Negative social dynamics may negatively impact mental health
62	13	So they can be the ambassador as well to advocate good diet. Regular exercise, having a positive mindset, I think all this the higher management, or rather the nurse manager, have a big role. Yeah, cause I think that if you don't advocate, then people will not want to follow or, have nothing to follow. So at least. When you advocate for it, people who are more health conscious, they will feels th…	P6: Nurse managers should be advocates for healthy living
62	21	The cost of the food as well. I think it's important. If it's too expensive, then unlikely, you will want to buy. And then uh.. yeah, and the people around you, yeah, and whether the manager or the higher management, they advocate for- for us as well. Yeah.	P6: Institution can lower the barriers to healthy living through lowering prices of food
62	27	Currently our hospital, they do have this weekly kind of program. For like exercises, like earlier, I mentioned about having the zumba exercise, then they, I think every Monday they do have the fruits. They as well. I mean having someone to sell, you know, fruits to the public and also to our own colleagues.	P6: Measures in place by the institution
62	32	So you also see how higher manager also participate in those activity or exercises. Yeah.	P6: Nurse manager's participation may determine staff own's participation
62	36	Outside your work would be your family, your friends outside your word, they’re who can influence you.Yeah. So whether or not they like, have a healthy habit, whether they are the one who, well, ask you out for exercise, or for example go out to eat healthier food, all this, I think, plays a role.	P6: Friends and family influences habit formation outside of work
63	2	So if like, for example, my. Uh. Maybe my husband likes to eat food that is unhealthy. Usually they.. He will also buy food back for us to eat, for example. So if.. You, you cannot choose whether you eat, you know. Because it's already, you know, it's already buy for you. So I guess, uh. Yeah. It somehow influence what you eat on that day. Yeah	P6: Food choice by others may influence an individual's own dietary habits
63	27	… Healthier.. Maybe talking about like, for example, also, smoking, I think also not some healthy habit. So I wouldn't really mingle with friends who smoke. Yeah. So yeah, aside from other diet and mental health. Yeah. Those bad habits, I guess. Yeah.	P6: Tendency to mingle only with those with similar habits
63	32	Yeah, because I know that third parties also does affect your health. So I will try to avoid them. And yeah, not.. not mingle with them around. Or if there is someone who smoke around that area, then I won't purposely work towards that area, I will try to edit my route. Yeah. [NJCL: Participant smiles] Just to avoid the- the smoking part. Yeah.	P6: Conscientious avoidance of negative influences
66	4	But there is also overfill from other specialty as well, because technically, the hospital is overcrowded in that sense. Yeah.	P7: Nursing has high workload
66	26	Uhm. honestly, I don't think I have any, because we don't really take breaks. And then we also don't.. I mean, once we end shift, we just go home and sleep. Then the next day, work shift again	P7: Lack of physical activity outside of work
66	31	So if let's say we want to have a healthy lifestyle, we can only do it after morning shift. So.. But after morning shift, we’re all very tired. So technically, I don't really have.	P7: Inability to engage in other activities due to post-shift fatigue
66	35	For health wise.. I guess if I have the free time and energy, I will do some.. I would like to do some light jogging. Which is what I do in the past.	P7: Reduction in physical activity after starting work as a nurse
66	36	But currently, for now. The work is from gym	P7: Gym as a form of physical activity
67	1	So previously, when I was still studying. We had a more within lifestyle. So basically, you know, study, then after that, evening.. [NJCL: Participant gesturing] You know, it’s a set timing. Then maybe after that, maybe after dinner, I'll go for some, like jobs. After that I'll just come home, do my work and sleep. So the day just repeats like that, but currently for now, because there is rotatio…	P7: Shift work a barrier to regular daily scheduling
67	25	Hmm. It's not as good as last time, because last time	P7: Unhealthy diet of nurses
67	25	: For now.. Hmm. It's not as good as last time, because last time, I- I will make more wise choices, because I have the time to think, but currently, for now, I don't have breakfast in the morning because I need to go to work then..	P7: Change into negative lifestyle after starting work as a nurse
67	26	I don't have breakfast in the morning because I need to go to work then.. For lunchtime, usually.. Because we don't have a break, my lunch is around 3 plus. And then my dinner wise, it's around before I sleep, so it's not very.. Good in that sense, the timing wise,	P7: Irregular meal timings due to shift work
67	29	then the food choices wise, I just eat whatever there is. So.. I don't really think because when you're hungry you don't really think. [NJCL: Participant laughs] Just want to eat. I think the work really affects the- yeah, the lifestyle and the food choices.	P7: Sustenance over nutrition
68	8	In an ideal situation, I think I would like to start meal prepping, so I wouldn't just eat nonsense and eat whenever I'm hungry. Yeah.	P7: Ideal dietary habits for a nurse
68	13	Like what I said, it's quite difficult because of the rotational shift.	P7: Barrier to self-regulation: shift work
68	14	If let's say I'm determined to change my lifestyle. I think planning ahead would be very important.	P7: Planning ahead is required for lifestyle change
68	15	If the so called manpower is getting better, I think I will have more time and more mental space to really plan for my uh.. Plan for my lifestyle changes in a sense,	P7: Barrier to self-regulation: manpower issues
68	19	If I really want to change for the long term. I think planning ahead is very important for nurses wise.	P7: Planning ahead is required for lifestyle change
68	14	If let's say I'm determined to change my lifestyle. I think planning ahead would be very important. Yeah. So.. If the so called manpower is getting better, I think I will have more time and more mental space to really plan for my uh.. Plan for my lifestyle changes in a sense, [NJCL: Participant smiles and gestures] you know, and I guess, for now, if let's say you want to tell me to change my life…	P7: Considerable individual effort in order to change lifestyle
68	33	So by the time I want to go home, I think I'm quite tired already to even, you know, want to go and exercise.	P7: Inability to engage in physical exercise due to post-shift fatigue
68	27	Hm! Because I guess a lot of these comes back to the shift hours, and the rotational shift. Depends on the day. If let's say it's a good day like, Sunday or Saturday, usually Sunday, Sunday or Saturday for the ward wise. There's only one consultation, one round consultation. So basically, the medical changes. There's not a lot of medical changes. So, on the weekdays, usually I have more time for …	P7: No energy to exercise after work due to excessive overtime
68	38	First of all, I don't think the shift timing will change in the long run	P7: Institutional change difficulty
68	39	I have to change myself, so I guess planning ahead is very important for me for the long run. And secondly, I guess determination for me. And why do I want to have a healthy, healthy lifestyle. I think the purpose is also quite important.	P7: Self-discipline required for self-regulation
69	17	So I have a elderly grandma, and my mom is still.. Not working so in that sense, I'm still- I'm the breadwinner of the family in that sense. So a lot of times I need to go home and take care of my grandma. So that gives me very little time to really have, like you- Have spend time for myself. Yeah, because if I were to be.. When I end, I have to go home. Then, after, my grandma wants this. And yo…	P7: Barrier to self-regulation: dependent family members
69	28	Colleagues they would want to go hiking, [inaudible]. So, they will ask me to join. So from there, you know, you can make sense as well as do some exercises in your lifestyle.	P7: Colleague invitation to physical activity
69	30	Someone will help us buy food, so from there I can also ask them “Hey can help me buy some healthy food?”. Yeah. So I think, the ward wise, my social circle.. I think those are my facilitators for lifestyle changes.	P7: Colleagues dietary choices influences an individual's dietary choices
69	26	Hm.. Facilitators.. Hm. I think having a social circle, friends that are a mix.. Good lifestyle choices. Then I think I can make friends with them, and then go on.. And change mine as well... So sometimes. My.. What.. Colleagues they would want to go hiking, [inaudible]. So, they will ask me to join. So from there, you know, you can make sense as well as do some exercises in your lifestyle. And a…	P7: Facilitator to self-regulation: social circle
69	37	Applications? Mobile app. Let's say, you know, the ‘My fitness counter’. [NJCL: Participant smiles] Yeah. I mean, I used to use that when I started working. Yeah, but really not good. I can track my.. Diet. But currently, for now, not much, not much. But I guess if I were to be more determined, then, I think I'll start using that. One of the facilitators.. So, technology I think can help. Hm.	P7: Use of mobile applications to facilitate healthy living
70	9	Uh.. you know, when we go for jogging. [NJCL: Participant gesturing] It will track the distance and all. Yeah.	P7: Using an application for distance tracking during jogging
70	30	I guess, to have for purpose, to why I want to change my lifestyle to have a healthier one. Cause currently, I had none. [NJCL: Participant laughs] Cause previously, I had some	P7: Lack of impetus for change in lifestyle
70	33	So if I want to be healthier, maybe I can help her out in more things. And then, you know, she don't have to worry about ‘what if something were to happen to me’. Yeah. So, yeah, I think if it was for my grandma. Yeah. it's important. Other than that, also, in the future I may want a family. And then.. The lifestyle changes that I- The lifestyle that I have now, you know, may not be good for my h…	P7: Changing to a healthier lifestyle for future self
71	9	being scared, because I mean, we see, I mean, I'm taking care of elderly people, but sometimes there's overflow of patients, some patients as young as 27 years old, or even my age, I’m 25 this year. They come in for illness, that there are only- For only- You only see for elderly people. So when you see those kind of pieces, you'll get scared for yourself like ‘oh, what if I become like this?’. S…	P7: Patients' conditions encouraging a change to a healthier lifestyle
71	16	It’s sometimes scary. Cause.. It's not.. I've seen quite a lot before, since I start working. I've seen quite a lot of people, young people, 20+ years old, come in for diagnosis issues. So these kind of things are only for elderly people. You mostly, you see, for elderly people. But more and more young people are getting this. You know, so, and the should not live through all this, which is quite…	P7: The fear of acquiring chronic illnesses at a young age
71	25	Uh. I think, because previously there was- When I was studying, it was during the COVID period. So there's a lot.. [NJCL: Participant gesturing] I have a lot- Quite more friends like that since. So we would be like, ‘Oh. Let's zoom work out today!’. And all. So from there we, you know, we get to have groups and then have more determination because there's more social. You know, your friends are t…	P7: Importance of social circle in increasing determinatiion
71	34	I think.. [NJCL: Participant murmurs] I think for me, made me more lethargic first. Previously, when I could get out and exercise, I'm more energetic. But for now, you- If I end, I just want to sleep. I'm just hungry. So once I reach home, I just sleep. The next day, I just work, so in a sense that it makes me more lethargic. But also mentally. It makes me dread working because I just sleep, eat,…	P7: Lack of physical exercise leads to lethargy at work
71	37	But also mentally. It makes me dread working because I just sleep, eat, work. Sleep, eat, work, you know what I mean? Yeah. And also, for us wise.. I mean, nurses work 5 days right.	P7: Lack of physical exercise leads to mental health deterioration
72	3	But the off day includes in the 2 days of the off day. You understand what I mean?. So, [NJCL: Participant gesturing] night day, night day, by right, for students, we have sleep day off day, alright, but our off day is the sleep day. Yeah. So. I mean obviously is a scam. [NJCL: Participant smiles] But..	P7: Lack of adequate rest post-night shift
72	10	So for us to have the motivation, to even work- To even go and have a full day of exercise. That is only one day. And for that one day, it's very precious. Yeah, that one off day. Yeah. So.. So I think mentally, it affected me to be more lethargic at work. And also, yeah, to dread work	P7: Lack of adequate rest leads to dreading of work
72	23	Yeah. The type of friends that you make in the workplace. I mean, firstly, the work rotation shift. Cause my partner, my boyfriend in a sense, is walking in our clinic. He's also a nurse. He’s working in a clinic. He has a more.. He has a routine lifestyle in a sense. After work he can exercise, then he can. You know, he has the freetime and sleep. The next day is also off day in weekdays. He has…	P7: Regular working hours vs shift work (more control with time)
72	28	I have to plan one month ahead. You know, if I want to get something done, if I want to meet my friends, or if I want to exercise or go out to exercise, I need to plan one month. But the.. So that's the rotation. That's the shift issue.	P7: Planning ahead is essential for shift work
72	31	if we cannot finish our work on the day itself, we have to stay back and finish, like our notes and voice for the patients. So that one also eats into my personal time.	P7: Personal time affected by nursing obligations
72	31	And also the work load, sometimes, if we cannot finish our work on the day itself, we have to stay back and finish, like our notes and voice for the patients. So that one also eats into my personal time. Yeah. So sometimes, if I let's say today, I- I end work at 3, but I have to… But because of this, I end work at 4. So my lunchtime is at 4. You know what I mean. So so I think that is one thing.	P7: Inability to finish work on time leading to unwanted over time
72	35	The second one, I guess, is the friends that you meet at work. So I will say that my friends.. My colleagues and friends in work are not bad.. They sort of encourage your health, your lifestyle, but also sometimes they also have to treat. So after PM shift, they will want to “Hey let's go to have supper”, “Let's go for a drink”. So I guess. Yeah, I guess it also affects.	P7: Colleagues are a influencing factor to lifestyle
72	39	the company wise, they actually implement some stuff like health check-up, free health check-up for nurses. Yearly, annual health checkup, for instance, the one they implement to help to sort of, motivate us, to have a healthier lifestyle.	P7: Free health screenings provided by the hospital to encourage healthier lifestyles
73	1	they also implement activities like. there's this thing called what… Physical 100, I mean it’s the adaptation from the Korean show. But they also implement this event in in the hospital so that we can join. Yeah.	P7: Institution-organized activities for healthcare staff
73	9	So yeah. I think on a on a larger scale, the company tries to let us have a healthier lifestyle. Yeah. But don't think it's working.	P7: Institution-organized activities are ineffective
74	2	Because my- For my ward, the culture is quite good. Everyone's- Everyone is friendly. So I think that's why there's more peer pressure.	P7: Closeness to colleagues leads to more peer pressure
73	29	I think in plays a very big place, though, because we see our colleagues everyday, and then we have lunch with them every day. Then sometimes it's also. How do I say.. The FOMO? If let's say you don't have lunch with them? [NJCL: Participant smiles, adjusting hair] And then.. So, because usually one person will volunteer to buy food that day. So if let's say that person want to eat Mala that day,…	P7: Peer pressure influences lifestyle habits
74	6	So I guess it affects my- my diet, because if let's say I want to- If one person wants to eat mala, “Hey, can I get something healthier?” Then.. You know the person who is buying the food have to cater to my choice, and then go to another place to buy the food. Yeah.	P7: Individual's powerlessness to the collective
74	16	Right. And [NJCL: Participant smiles, adjusting hair] I tried this experiment before in the.. In the starting of the year, you know, starting of a year, we always have goals? Then I said, Okay, let's- I want to be vegetarian for one month. So I told every single person in the world, I'm being vegetarian, don't give me food- Don't give me meat. But after two weeks it failed. Cause everyone started…	P7: Workplace colleagues strong influencing effect on the individual's dietary habits
74	27	Yeah! Sometimes we would want- Sometimes they would jio me to go and cycle. Yeah. And sometimes they would- Like the physical 100 event. Oh, I didn't mean to volunteer for it, but they just put my name down, and I have to go. You know what I mean? Yeah. So.. Sometimes they don’t, sometimes they do help me in my lifestyle goals. But sometimes it depends. Yeah.	P7: Workplace colleagues encouraging more physical activity through invitation to partcipate together
74	36	Because of the peer pressure, they ask me eat the same thing with them. And then I don't know how to reject.	P7: Inability to say 'no' to preserve social dynamics
75	5	I think because sometimes, my my friends, they'll help me buy food. Okay for me. Usually I like to stay back and do all my work nicely before I eat, so sometimes they will be like, ‘Oh P7, want me to buy food for you?’ and I say ‘I don't want to eat. I’ll go home and eat.’ Then they will be like ‘why you don’t want to eat, you must eat! You never eat the whole day!’ Yeah. So in the end, if I don'…	P7: Tendency of nurses to be inclusive to all their colleagues
75	16	No, my sister just encourage me to go for all the events and go for health checkup and all. But mostly not much, not much.	P7: Nurse managers do not help ground nurses to maintain their health as much
75	16	No, my sister just encourage me to go for all the events and go for health checkup and all. But mostly not much, not much. [NJCL: Participant adjusts hair] Yeah. And they are also seldom on the ground working. Because they- they are doing other admin stuff that are important as well.	P7: Nurse managers rarely seen on the ground due to admin duties
75	25	I think, for our ward personally, the nurse manager, my sister and the nurses are close. However, most of the time she's not present. Yeah, because she really has. She has her own responsibilities to do other stuff. So yeah, so.. even if sometimes she wants to help out in the ward, she cannot. Because you don't have the time management and have to go for meeting, so I don't think.. But as much as…	P7: Nurse managers too busy to even help out on the ward
75	30	Yeah. I think even between nurses, there's also a hierarchy system like the senior nurses and the junior nurses. So.. sometimes, even if I want to be close to another, senior nurse, is also quite difficult.	P7: Difficulty to bond with more senior members due to hierarchy system among nurses
76	1	I think in the end, the decisions, the health lifestyle decisions that we need is based on ourself.	P7: Individual is solely dependent for their lifestyle decisions
76	2	But I think the managers wise, the most what they can do is help with regards to the manpower issue. I don't think they can do much as of now	P7: Nurse managers main issue to resolve is manpower issues
76	8	Health check up as well. They do yearly have check up. Yeah, I think. Oh, yeah, also, because we.. If let's say we were to be sick, we can go to visit the health clinic. Oh, sorry. The staff clinic. It's 24 hours- I think it's 24 hours, and then it's free consultation	P7: Free clinic consultation for staff
76	23	So sometimes the hospital will help with the.. They would organise events like, let's say, earlier, I say the Physical 100. They will also organise events like, yearly health check up purposes. Other than that, I think they recently started this thing whereby.. [NJCL: Participant puts up hand] Pauses. Wait. I go and see the Whatsapp.	P7: Institution-organized activities for healthcare staff
76	28	Sorry. I see the Whatsapp. [NJCL: Participant checks phone and mumbles] Where.. This EMD, EMC trip. ‘Every moment counts’ [NJCL: Participant puts phone down and back to the original place] So yeah. So recently, they started this EMC Trip: ‘Every Moment Counts’. So every week they will give out healthier treats, healthier snacks to nurses. So this week they gave out vegetable chips. Honestly, not …	P7: Organizing rolling out more programs for nurses' health
77	1	I think that's the most that they can do. But in the end it still comes back to us. The nurses themself. Yeah..	P7: Nurses mainly have the responsibility for their on health
77	4	Uh, like as much as they can give us all the healthier snacks, as much as they encourage us to go for those events or any other health screening. Is- In the end is whether- It's up to us if we want to join or not, because all of these are voluntary. Yeah	P7: Freedom to choose to participate in institution-organized activities
77	10	Social circle, myself. Yeah. I think determination and purpose is very important. The nurses themselves needs to have peace.. Determination, and purpose. And if we don't have, I don't think we'll even start on having a healthier lifestyle.. And social circle also. Hm	P7: Self-determination required for self-regulation
77	23	They ask me go for rock climbing and all. Then, I mean, I will go. I'll get very tired and I’ll complain a lot. But for those, nurses friends, we'll just meet up, sit down, just don't worry. We don’t move. Yeah. So I think that type nurse- That type of friends that you have are quite important. I think. Yeah, if you were to ask any nurse, they'll always tell you that they are tired.	P7: Nurses tendency to be always tired due to work
77	30	. For me to have the determination to plan what I want to do like for me to want to exercise on my work- off day. I think that one takes a lot of determination and a lot of planning beforehand. Cause, like like, yesterday, I wanted to zoom call you, and then, after that I go for like a light jog or something, but in the end, I have work. So it just destroys the whole plan, you know what I mean. S…	P7: High self-determination to overcome any obstacles on the way
77	35	Yeah. Because a lot of times, especially for junior nurses. Oh, you will get called back a lot, there's not- not a lot of manpower. And also, we will have more night shift.	P7: Young nurses tendency to have unfavourable shift work schedules
78	1	for those senior nurses, they usually have their family. So most of the time, weekends they cannot work. Or most of the time. They cannot really work night shift because they have young babies, below 2 so so, unmarried nurses.. [NJCL: Participant laughs] In a sense. All those younger nurses have to pick up those extra night shift. So now for us, every week I have night shift. Yeah. But maybe, for…	P7: Senior nurses have more family commitments compared to younger nurses
78	6	Yeah. Yeah. So so for me to want to use my only off day in a sense, to do something productive with regards to my health. I think it's- It takes a lot, you know..	P7: Self-discipline is required for self-regulation
78	11	Oh, okay, so usually for me. After work,, I will go home and take care of my grandma. My grandma is quite independent. However- I'm grateful of that- However, because you know that a lot elderlies come in for 4, and a lot of 4 causes a lot of elderly causes a lot of things. So I think it- it cost me to be scared. It made me scared. “Oh, what if this- What if my grandma fall?” So, after work, I fa…	P7: Family dependents are prioritised over one's health
78	35	Not a lot. Most of the time, I’m mostly standing. Or running around. So by the time you you know you end your shift, you're already quite tired. So when you go home, you just want to relax. You just want to lie down on your bed and sleep.	P7: Post-shift fatigue discouraging further physical exercise after shift
78	37	Yeah. Yeah. And also because our ward is a geriatric ward, a lot of people are bedbound, a lot of patient patients are not mentally there. A lot of time during shift, I need to restrain a patient, that one takes a lot of strength. And then also sometimes uh, yeah sometimes need to restrain a patient while changing diapers, and then a lot of patients are much more bigger than- Heavier in a sense. …	P7: Manpower issues exacerbate the high workload on nurses
79	8	Yeah. There's pros and cons. I mean. It depends on yourself and the friends that you hang out with. Yeah, that really affects your lifestyle and also your here. [NJCL: Participant points to self] Myself especially. I think in the end, the most important factor is ourself.	P7: Lifestyle choices depend mainly on the individual himself
81	1	So I am currently in a supervisory position. So it's a bit like ward manager. But then, in [Private hospital name], we don't use like, the terms, nurse manager, everyone is just a nurse clinician, nurse assistant. So so. But but my my job scope is in a supervisory position. But then, that being said, we unlike some hospitals, where those nurse manager just sit in the room all day. We are quite ha…	P8: Nurse manager in public hospital vs private hospital
81	16	for example, today, I started my work at 7 AM, right. I only left work at about 6 o'clock. So that's nearly 12 hours. That's why there’s always extra time lah, right my shift should’ve end at 4. But because last minute there was a complaint to handle, so I had to stay back to settle. Yeah.	P8: Inability to finish work on time leading to more overtime
81	25	You don't want it to be nagging on your mind when you go home and all that, and plus, you know the the customer. The patient is waiting for a reply to her queries. So in this particular case, this patient was asking for a discount because dissatisfied with something lah. So I thought, it's also better not to let her- leave her waiting ah, right? So, so, so, so. It's a personal choice lah. I do kn…	P8: Overtime is dependent on the nature of the nurse
82	1	That being said, the difference is, your your patient demographic is different. Government sector, you get your most most largely majority is the local patients. Cause. I was in a sub. I was in a typical normal ward, one of the private class ward. So. So. So you just get all your your typical elderly uncle, aunties, these subsidized kind. But then, like in in [Private hospital name], you get a lo…	P8: Private vs public hospital: patient demographics
82	6	The turn over rate- The turn over rate at [Private hospital name] is much higher, like the patients come and go much faster compared to a government hospital.	P8: Private vs public hospital: turnover rate
82	8	The doctors you're working with is different. Government hospital. Your hospital, your your patients- Your doctors, are mostly- You. You get your like, HOs, FOs, or, in the case of- in the compass, I was at your resident physicians. Yeah, then, then, like one consultant covers, maybe 2, 3 wards. So so you don't see him as often, you know. You see, you see them when there's only a special case dis…	P8: Private vs public hospital: type of doctors
82	27	Learning is.. I think, partly self-driven. If if you have the the curiosity and the and and you know what to ask, actually you you can learn in both, either places ah. I mean. I've also encountered people who are just doers like like, for example, the doctor order this blood, Doctor order this medication, then they will just literally do this blood, and then give this medication without thinking,…	P8: Learning is dependent on the individual and not thet type of institution
83	8	I feel that we need to have hobbies out of work.	P8: Engaging in activities outside of work
83	8	Or maybe they people just don't want to say first, when I used to like chat with my colleagues on that, I'll be, I'll ask them. So after after shift and going back, very often the- the default answer people will be like, ‘I'll go home and rest more’. Cause they’re tired, you know. Lie on bed, watch show, or sometimes like. Sometimes people have a standard off days, 2 or 3 day off. Or maybe during…	P8: Identity outside of work
83	31	It takes their mind off work also, you know, so that they have a better work life balance kind of situation.	P8: Work-life balance is equated with healthy lifestyle
83	20	Then like, touch wood lah, if one day you lose your job, or what. Then like. I think people who make work their entire identity will will face identity crisis. Yeah, yeah, so so like, like, like, maybe having a voluntary welfare organisation that you volunteer in, you know that kind of thing, and having then, like, like, as you become more senior in the in the voluntary Welfare organisation, you …	P8: Disconnecting from work
83	40	So I I did my taekwondo until I was a second done black belt. Then uh, I did a Singapore program where I got my coaching licence and all that. So technically, if I lose my job as a nurse now, I can actually still be employed as a coach. Save income. But I'm not. I'm not working as one now ah, I'm just saying it's it's a it's a it's a parachute,	P8: Life beyond nursing
83	45	Uh. it takes my mind off of work in the sense that like like, let's say, okay, if you're angry work, you know all that physical activity, all that kicking and punching helps you vent a bit lah. Yeah, then, plus it's something entirely unrelated to health care. So so while I'm focused on learning a technique trying to implement a technique or while I'm sparring, my mind is totally off health care,…	P8: Physical activity outside of work as a way to disconnect mind from healthcare-related matters
83	35	Before I came over to my new workplace, while while I was still at my old workplace right, I used to do a lot of uh. Martial arts. Uh. I was, I think, at a point of time I was simultaneously doing about 3 different kind of martial arts? Uh. Taekwondo, of which I obtained a coach licence. Which is kind of what I talked about just now lah. Like like like, becoming so senior in your hobby that you y…	P8: Focusing negative energy from work into something else
84	8	Actually, private sector. They don't follow the the public sector's work hours. So instead of having 2 off days per week, I had only 3 off days per 2 weeks. So it's alternate ah. 2 rest day, 1 rest day, then plus, I told you about how like sometimes I have to stay back after work and all that	P8: Private vs public hospital: lack of day offs
84	11	Then, plus my my new, my current workplace is actually further from home than my previous work place. So all the factors add on together, I I realised that it was very difficult for me to to make it for my- like for all my other, my martial arts, and all that.	P8: Difficulty in maintaining physical activity levels as a nurse
84	11	. Then, plus my my new, my current workplace is actually further from home than my previous work place. So all the factors add on together, I I realised that it was very difficult for me to to make it for my- like for all my other, my martial arts, and all that. So actually, I gradually drop one, drop another one, drop, so I see, I think by December last year I dropped the historical european mar…	P8: Reduction in physical activity due to myriad of work-related reasons
84	17	versus, just say 1 or 2 years ago, I would say that I was physically fit. Fitter ah, fitter ah, fit is a very big term ah, I was not fit by any account lah. [NJCL: Participant smiles] I was physically fitter 1 or 2 years ago. But I think, is, I have to strike a balance lah	P8: Change in physical fitness while working as a nurse
84	20	I feel like, if I am like tired from work, tired from travelling, and I'm still dragging myself to something that's going to make me more tired. And then in the end, I would just have a net, net loss of rest and energy lah.	P8: Inability to engage in physical exercise due to post-shift fatigue
84	30	. So so I'm someone who who treasures like the time put into something. And so it was really a very hard decision lah. Maybe when my work is settled, settle down. Or maybe, if let's say I I I get to move house to somewhere new closer to work or what, I may pick them back up lah. Yeah. But at the very moment, at the current moment, is difficult to to balance.	P8: Desire to engage in outside activities once work is more settled
84	34	Plus the cost eh. I also realise that, like you, you do a monthly subscription, monthly course fee for something that you barely attend ah. Once a month, or sometimes even 0 times ah, you’re just throwing money down the drain also lah. Might as well stop it, for now, once your your schedule is more settled, you go back in.	P8: Costs is a major factor in engaging in outside activities
84	38	Then, but- In in any case, not that I don’t- not that I don’t do- that I totally don't have any activities whatsoever lah. I I am very active in volunteering. I I volunteer for my My Grassroots, I volunteer with NUS alumni. I'm on the ExCo. Uh. I volunteer with SNH, [inaudible] Association. I am the editor for the Newsletter, like like so is like, I created, spending more time in physical activit…	P8: Active in volunteering outside of work
85	3	In a way it does, because now, in my volunteer activities, we are coming up with ways to to help people, you know, help residents and all that. So so it it does take. I think it. It's both. It does take my mind off work, in a sense, but it also. There's also a certain, what you call that, like synergy with my work. Cause like like volunteer with SNH, which is nursing related. It's still- is still…	P8: Taking mind off work
85	16	Firstly, I- I don't cook. So uh. When I was living on my own, it’s mostly takeout food Grab. It's just mostly just Grabfood all the way. Uh. I don't. I don't specifically choose like healthy diet, you know, like what 2 portions of salad a day, or what, or eat fruits, or what, I don't, but because I have IBS	P8: Unhealthy diet by nurses
85	19	but because I have IBS… So I mean I do. I do watch out for certain things in my diet lah. I try not to take anything that is that has dairy. Because diary really will make me very bloated. I try not to take food that is too salty. Eh not salty, uh, spicy, not salty. Yeah, so, so, so things that will trigger my IBS I try to avoid. So then, when when on on days where I'm feeling particularly bloate…	P8: Food choices based on individual's own conditions
85	26	Yeah, yeah. And plus anyway, I also feel like as as I'm growing older, like, okay, I used to drink like bubble tea at like 100%. Used to ah. That was many, many years ago, but then like I don't know. Like as I grow older, I feel like ‘Wah the sweet is too- too overwhelming already’. So so nowadays right, I'm I'm even willing to drink 0% bubble tea. 0%, 25%, all that. Yeah, I mean, so so I'm not p…	P8: Food preferences become naturally healthier as an individual ages
85	37	I realised that is difficult to get vegetables. Like, let's say, you're ordering chicken rice. What? Just 3 slices of cucumber, or let's say you are ordering fish slice bee hoon, there's no vegetables in fish slice bee hoon, maybe a few slices of tomato or something. Yeah. Yeah. So like, personally. I know. I know that's like stereotype lah, people don't like veggies and all that. Personally, I l…	P8: Lack of availability of vegetables in Singapore cuisine
86	6	healthy lifestyle is is eating healthy and exercising.	P8: Healthy lifestyle linked with healthy eating and exercise
86	9	Oh, yeah, you asked me if I'm doing like moderate exercise 3 times a week, or half an hour, 3 times a week? I'm not doing that lah, but, like, you know, nursing work already OT most of the time, I think even per day is easily easily 10 000 steps, and then, I think, secondly, my my volunteer activities right? I- Also keeps me on my feet. You know I volunteer at CDF. I volunteer with with uh, CRT c…	P8: Nurses' perception that they are engaging in sufficient physical activity at work
86	22	So I think my old organisation, they they say that like as nurses, right, we need to be good examples. If not, we don't have the credibility where advising patients,	P8: Importance of self-regulation to become an example for patients
86	22	. So I think my old organisation, they they say that like as nurses, right, we need to be good examples. If not, we don't have the credibility where advising patients, you know, like, like, if you're obese nurse telling the patient to lose weight, there's no credibility. Yeah, right? So so I I do agree with this ideology.	P8: Nurses as role models for their patients
86	31	I have not reached that stage where like oh, I I have a chronic illness, and I'm obese and all that, so may maybe the the little bit of guilt not not strong enough to to make me into exercising.	P8: Barrier to self-regulation: contentment with current physical state
86	28	I could still be better, exercise more, eat veggies more. Yeah. Yeah. I mean, as a nurse, yeah lah, you got all the, you got the knowledge from the patient. You got a knowledge of what you should do to stay healthy, and then then, when you don't do it as much, that's a bit of.. A bit of guilt. But I I will say that because I have not reached that stage where like oh, I I have a chronic illness, a…	P8: Sense of guilt for not being the best example to patients
86	31	But I I will say that because I have not reached that stage where like oh, I I have a chronic illness, and I'm obese and all that, so may maybe the the little bit of guilt not not strong enough to to make me into exercising. [NJCL: Participant laughs]	P8: Sense of guilt not strong enough to be an impetus for change
86	43	Yeah, because they they feel that right, that what I just say lah, like, if you're fat. And then you're trying to advise patients to lose weight or what, patients don’t believe you ah. ‘You also fat, you ask me to lose weight?’ You know that kind of thing. Yeah yeah yeah, so so it’s literally that kind of thing ah. Like like you, you can’t. You can’t tell the patients not to do something if if yo…	P8: Practising what you preach
87	5	You have to lead by example. Yeah. So like, I tell you, you can, I can see your whole identity, you know, you have to find something outside. I am doing things outside a lot of things outside. And also, so I did. This is the kind of lead by example. Yeah.	P8: Identity outside of nursing
87	14	Because you like, you you you know you’re supposed to eat healthy. You know. You know to exercise 3 times a week but then, because you’re not doing it ah.. So like, like, having the knowledge of it is the, is causing the guilt lah. Yeah, cause you'll be like, Oh, I if if let’s say, touch wood ah, that I develop a chronic illness then I be like ‘Yea lorh’ because I know the cause mah? In that in t…	P8: Sense of guilt primarily due to having the knowledge and not acting upon it
87	29	I link self regulating lifestyle to health and all that. Yeah. Like, I guess, like I said, everything is in moderation. Yeah. Yeah. So so as as long as you're able to to to regulate yourself in the sense that you do everything in moderation. Then you should stay relatively healthy lah, right?	P8: Self-regulation linked with moderation
87	36	Why I do so many, ah, it's not because of health and fitness. I'm not doing 3 martial arts, because I I want to stay fit lah. Not really. That is because I I have interest in in like, martial arts, self-defence, techniques and all that. So so it's it's it's driven by my interest in the techniques and not so much the exercise portion of it. Yeah, then, like, with regards to the volunteering and al…	P8: Facilitator to self-regulation: self-interest in activities outside of work
87	44	Then I figured, if I'm gonna go out and do something, I might as well do something that helps others, you know meaningful things rather than like, go out and waste time, loiter, spend money. Yeah. Yeah. So then, when you start doing one you realise, ‘Eh, if I I can do, I can do more’. So so so that I started wandering in more things. Related, related, the thing most other thing that I volunteered…	P8: Facilitator to self-regulation: sense of purpose
88	9	Yeah, yeah. Yeah. Then, like, then, if you look at my other motivators, I just now mention about my diet. So physical condition lorh, you know, I got IBS. So you control your food intake in a particular way. So so unconsciously I'm I'm eating more bland bland foods on more occasions because my stomach cannot take it, you know, if I take too oily, too, too spicy food [NJCL: Participant scratches h…	P8: Facilitator to self-regulation: individual's own condition
88	20	I think for me, being able to to do things which which help others, you know. That's meaningful.	P8: Meaningfulness
88	22	I don't know if you, if you have experienced this in your attachments and all that. But sometimes our local patients ah, quite unappreciative lah. They will say like, ‘Oh, I pay taxpayer money, so I'm paying your salary’, you know that kinda thing. Like ‘you have to treat me in a particular way’. They are very unappreci- unappreciative.	P8: Local patients are usually unappreciative
88	30	Gives you, you know, meaning lorh, you know, like, like, if you like, okay, what I'm doing, it's being appreciated, you know. It makes a difference in someone's life. You know I'm not. I'm not doing it for- doing. Yeah, I'm like doing already and people still appreciate it, which is what some of the patient are showing already ah, Yeah. Yeah. So so I I guess that that gives meaning lorh.	P8: Being appreciated gives meaning in your action
88	36	If you just purely keep working in the hospital. No hobby, no hobby to distract your mind. No, no, something to renew your purpose and meaning. Then you'll realise that right, like working in healthcare, is very is is a very unappreciated- a lot of people- Unappreciative-. Unappreciative. But yeah, cause your patients take you for granted. You know. Then maybe your bosses ask for you to do more. …	P8: Volunteering outside provides a renewed dose of sense of purpose
89	2	So so I think the refreshing part about doing voluntary work is that you have no such obligation literally, I do until my clock out time by then I go. So it's like, is that is is a win win, you know, like. I feel appreciated and I don't have to do more! Yeah, so like, so like, for example, III have been volunteering with health surf. If you Google health surf, is like a migrant worker. They provi…	P8: Volunteering activities has no pressure to go beyond
89	22	I find that it. It's helpful in helping me find meaning in health care and helping others, and in the meanwhile it also helps to like how to say, like like buffer away the negative emotions from working full time in health care. Both are mostly health care like different the different sides of the coin of health care, you know.	P8: Positive impact of outside activities
89	22	meaningfulness lah. Yeah lah, I find that it. It's helpful in helping me find meaning in health care and helping others, and in the meanwhile it also helps to like how to say, like like buffer away the negative emotions from working full time in health care. Both are mostly health care like different the different sides of the coin of health care, you know.	P8: Meaningfulness attained through outside activities
89	38	They always say that, like intrinsic factors are always more effective than extrinsic factors, you know, like, yeah, you can. You can give incentives and all that to motivate someone to do. But then but then, if if they don't internalise it and make it intrinsic, they will give up. You know. So I think I'm lucky that like like that, I I have certain intrinsic factors in me that want to do certain…	P8: Intrinsic factors trump extrinsic factors
89	48	Cause of my change in schedule, then my workplace is further away, you know. So so these are all barriers so like I I did mention.	P8: Barrier to self-regulation: distance from workplace
89	46	let's say, see my time, my schedule, distance, costs, you know they were, they were primarily the reasons why I stopped going for my martial arts, you know. Cause of my change in schedule, then my workplace is further away, you know. So so these are all barriers so like I I did mention. Let's say, somehow I I managed to move house to somewhere near to my workplace. I may pick it back up again. Ye…	P8: Barrier to self-regulation: distance of home from workplace
90	5	I I did mention about how I don't cook also. So if if I can buy food, vegetables and all that is easily available, you know, from outside, that's really cool, then then I would definitely consume more. But at at a current state like, food that I buy outside somehow largely don't include vegetables, so I think, because vegetables are harder to keep. So the vendors don't really carry. Aah [swear] o…	P8: Barrier to self-regulation: lack of availability of vegetables
90	35	I guess. Like, maybe because I am more motivated to to do things, so I'm a bit more ambitious like, I I I I really try to. I want to climb the ladder, but I don't know if you know..	P8: Self-regulation can encourage an individual to be more ambitious
91	8	Yeah, then then, so so, you think to yourself- But nursing cannot. No matter how fast you come out. First class honors, they will still say you need at least 2 years as an SN before you can become SSN, 3 to 5 years before you become SSN 2, SSN 1.	P8: Nursing has a soft-cap for promotions
91	16	Yeah. So like, like, for example, I went and own self pay. And did my masters, and all that. Cause, I think if you wait for the company to sponsor you ah, then you're gonna wait until donkey years already. Then plus if you, if you, if you wait for sponsorship, then then there is a bond. Then you know, you have less freedom to choose a job, and all that. So so I think if you look at my my personal…	P8: Career progression is highly sought after
91	36	But then we are facing with facing with actual. You know, limitations in the in the job, where there is no way I can go any faster. You know. There'll be like “Ah you're not an SN 2, for- You’re not an SSN, , for 3 years yet, I cannot promote you”. It's a hard stop eh. There's no “Oh, we may consider on a case by case.” This is, no, it's hard stop, not 3 years means cannot. Yeah. yeah, that's wha…	P8: Career progression limited by institutional system
92	4	Oh, impact my life yeah lorh, tear my ACL. Yeah, yeah, but otherwise I think it's a net positive lah. Like like I mentioned physical wise. I kept healthy for quite a number of years until recently.	P8: Self-regulation benefits physical aspect of lifestyle
92	6	Mentally wise motivation wise, you know. You help me keep my passion for health care, you know, despite the the kind of patients we face in public health care help me feel appreciated, help me have a secondary tertiary identity out- that is purely not- Not purely based on nursing.	P8: Self-regulations helps in keeping a healthy mental state
92	18	Don't have, I think, healthy, healthy 360 tried to roll that out before, counting of calories ah. I used it for a while. Uh, it was too tedious for me. Because, okay, it’s that, it's just helping me track. It's not caught- is not making me change my habits so then then, it becomes I’m just logging in what I’m eating lorh. Yeah, yeah. Yeah. So so, No lah, I'm currently not using any apps to to mak…	P8: No apps to help with self-regulation
92	32	I said, the amount of rest days you have, your work hours will definitely affect. What kind of activities you can. You can accommodate lah, you know, like, when I was in public health care, where the work hours was slightly less, and there were 2 off days. I can accommodate 3 martial arts, you see. Plus all my volunteering activities.	P8: Amount of engagement in outside activities determined by number of day offs
92	38	so, being in public healthcare just has it’s disadvantages ah, the work hours, the office, and all that. Got to accommodate so much things. Then coming out to private. You know, private lah, they are profit based, so they’re squeezing a bit more of the workers ah. So so I had to work more hours and all that. So so I can only accommodate less activities lor.	P8: Private vs public hospitals: ability to engage in different amounts of outside activities
92	43	no matter how driven you are, how motivated you are at work. There's a hard barrier to how fast you can climb your in your career, which I think can be a demotivator ah.	P8: Career progression limited by institutional system
93	8	How I'm linking is that like like like, you can be very passionate about your work right then. Then it it leads to like positive mindset lah, you know, like like being multi- motivated, happy, and all that. Then if you encounter negative negativity at work, don’t say just patients lah, if colleague negative, negative supervisors. Then then you get more and more stressed when going to work. You kn…	P8: Negative social space at workplace can lead to a negative overall experience
93	13	I have encountered people who take MCs because they’re too stressed at work. You know, it becomes like psychosomatic stress. Then they get migraines, stomach aches. Yeah, yeah. Fevers even so. So then, after that, you know depression, even PTSD,	P8: Negative impacts of excessive stress on physical health
93	26	Can be tight deadlines. you know, like they give you a task to do, and then you only have like 2 days to complete. Then can be uh.. Un- Unclear expectations? Like you expected to to do- You've been told to do something. Then, then, depending on how how nurturing your boss is ah. Sometimes they throw the task to you. Never tell you what to do. Then you do wrong, then you kena scold.	P8: Types of stressors available at workplace
93	30	That stress also I think, depends on how how patient your boss is. I have had. I have had uh, are also reporting officers who are very perfectionist, and also very strict, very fierce. So ah, really scrutinize your work, then really scold you for everything, then yeah lor. So then, when submitting a document ah, then you feel stress in a sense like, “Ah shi- kena scold one. I do also wrong. Don't…	P8: Senior's personality as a source of stress for nurses
93	38	We are trained as ground nurses for all your nursing career. Throughout your nursing school, your trainers ground nurses, and actually the skills that you need the soft skills, people skills, even hard skills that you need as a manager, as a supervisor is vastly different from what you use as a ground nurse, you know. How you how you counsel people, how you how you manage people's expectations. A…	P8: Transitioning from ground nurse to supervisor role is a very stressful process
93	46	There's no, there's no, there's no lesson class course textbook nothing eh. It's purely based on what you pick up along the way. I guess, as you grow more and more senior in your job, you start picking up more and more roles lah, you know, [inaudible] making, CI, and all that. So you start picking up all these small small roles which which by right should slowly accumize, acclimatise you to the f…	P8: Lack of proper guidance into becoming a nurse manager
94	23	didn't see your group of friends. Now see, see, I think as with any anywhere as with, as with any social group and all that it really cause. There are all kinds of people in the world. So you know, you got your aunties. You got your your youngsters would like to party and all that. I I think I think each ward is just a microcosm of of what you, who you will see in society, anyway.	P8: Nursing workforce very diverse
94	27	So I think there was a period of time when I was in a ward where there were a lot of relatively young drinkers. Not, not, go out and having drink ah, it’s go to each other's house ah, then drink, that kind of drinkers. Yeah, yeah, yeah. So so so we we just if all, we all seem off day, they will hang out in someone's place. Drink, play game, you know. [Inaudible] That kind of thing. Yeah. So but t…	P8: Lifestyle influenced by who you choose to form deeper social connections with
94	38	Back back to intrinsicity, if you're interested in cycling, then you will seek out fellow colleagues who cycle. Then you will. You'll be a positive, perpetrating cycle, you know. Everyone will go and cycle together. Then, if you don't cycle, you're a drinker, and you will seek out friends, colleagues who are a drinker, go for a drink. Then you'll be a negative, perpetuating cycle eh. “Oh, you jus…	P8: Tendency of nurses to associate themselves with those with similar interests
95	4	Yes, I agree. Yeah, I I think I think it goes back to your interest thing lorh like who you gravitate towards then who- What activities you will do lorh, right, I cannot force the drinking guy to go cycling ah.	P8: Tendency to stick with current habits instead of new ones
95	9	Peer pressure.. But then. Oh at work orh, like. Then then you will have to somehow have a disproportionate amount of, let's say, like your ward of thirty staff ah, thirty very small ah but then hypothetically speaking, your ward of thirty staff and you need what? Half to 3 quarter of them are health nuts eh, fitness nuts. For some reason at all, or 3 of them. 3 of them like to do tennis, five of …	P8: Peer pressure by the majority
95	29	That is, that is a very positive way of thinking about it. But then it will die down, because eventually people will say, “Why am I using my off day to do a work related activity?” They are viewing it as well related, because it's mandated by the boss mah? Right? So I think, even if you like you, you stroll online and order- some people also like Reddit, and all that, people are also asking quest…	P8: Difficulty for nurse managers to organize their own activities for staff
95	35	You know then people advice you, “No ah! It’s your work hours, is your own free time. You're not obliged to attend,” other people will say, “Oh, you attend! Because got networking, you know! Show your office. Your boss knows who you are,” so as a Boss ah. If you mandate after work hours exercise, people will say “Why you eat into my rest time? Not fair,” some some more, some more in my current pl…	P8: Dislike of compulsory activities outside of working hours
95	43	You can be like “Ay, this Saturday. Let's all go and do this,” but then I think, in the end your participation rate ah. Who will go ah, will be your, just now I mentioned your cycling, your cycling gang ah. Yeah, the non biking gang maybe maybe will turn up once, not twice, just to show face, you know, show boss “Ay, I I take part by your initiative ah.” But if it's like, every week, I’m not gonn…	P8: Participation dependent on individual's own set of interests
96	6	So I think facilitate in this sense is that like. If you make the system easy to be access. Then, people just if they can just just join, then it will help them. You're reducing the barrier lah, you know, in a sense, like let's say. Okay. I already chope this basketball court every Friday. You all just have to come down. Don’t even need to bring your own ball. No need to even bring your own water…	P8: Small actions instead of big sweeping changes to encourage self-regulation
96	6	So I think facilitate in this sense is that like. If you make the system easy to be access. Then, people just if they can just just join, then it will help them. You're reducing the barrier lah, you know, in a sense, like let's say. Okay. I already chope this basketball court every Friday. You all just have to come down. Don’t even need to bring your own ball. No need to even bring your own water…	P8: Nurse manager role is to lower barriers to self-regulation
96	16	So I think the same goes to cycling. For example, the the, the my staff that do the cycling group. They own their own bikes. Some of them own very expensive bikes. See that as a barrier to entry. Let's say I have a new staff now, and I'm joining by cycling eh, oh must cycle and buy a expensive bike. What if, I try one time then I don't want to cycle leh? You know, so that that is a barrier to ent…	P8: Nurse managers are facilitators of self-regulation by lowering barriers to participation in activities
96	29	Yeah, cause you know, people will be like, especially if your EN’s or what, their pay are not high ah, “Hey, sister, expensive eh. Join this competition, then I don’t know how to bowl, not strong, then waste money.” Wash the gutter, then pay 70 bucks, then then then there's a barrier already mah? Right? So so I think that's that's in this sense how how I view the work facilitating lah, you know, …	P8: Pay disparity between nurses
97	7	Yeah, yeah. At the very least, there’s that lah. Yeah. So so I think in one way. That's how they incentivize people to stay fit lorh, by making it compulsory or part of their appraisal. Yeah, yeah. Then, like I know that while I was at [Public Hospital Name]. They had a lot of interest groups, you know. I think weekly Zumba all that. So so those those are are ways where they they can help. As an …	P8: Institution encouraging healthy lifestyles via facilitation of activities
97	22	Because, I think happened so happened that one of the, one of the new nurses that join my team, my my hospital, she has experience in teaching Zumba. So so recently, they did start a Zumba class that that is run by the new nurse. Yeah. I think I think, what what's what's better. Is that because the new nurse is working office hour so so she can actually have a set calendar to say every Friday is …	P8: Nurse-led initiative to promote healthy living
97	33	There's a free health screening lorh. And then they offer offer you all the flu, jabs, and all that lorh. I mean, you can count those as help, I guess. But otherwise uh, no, I don't think I encountered anything that is facilitating me to exercise. So yeah.	P8: Institution lacking health-promotion programs
97	40	For me and I it's mostly intrinsic lorh, you know. And then I think you cannot. Just ‘whack’ ah, everybody go running, everybody goes swimming. I think if you are doing a sport that you are interested in, then you're more likely to stick to it, you know, and do it lah. Like, for example, for me, I I really like the martial arts techniques. So the the exercise part is the side effect of it ah, cau…	P8: Intrinsic factor is the main motivator for engaging in activities outside of work
98	1	So I think to make people exercise. You need to find out. What is it they like to do in the first place. Ah. If there's a mismatch ah, if they don't like to run. You make them run. They don't like to ping pong ah. You make them ping pong. It's not gonna stick orh. Yeah. Yeah.	P8: Understanding an individual's interests is the first step to a healthier lifestyle
98	10	Having a friend [NJCL: Participant squints] Like, “Hey, let's go do this together,” can help to a certain extent lah like like. When I was doing my NS, I did pick up Karate for a short while, because one of my camp mates is like, Hey- Doing- Cause my my NS time, I was doing a regimental policeman. So it's a guard duty. Just guard duty all the way. My whole NS life is guard duty. So so my, my, my …	P8: Importance of a social circle in encouraging physical activity
98	21	Yeah. So so I think if you want to count something that's intrinsic ah, having company lah, having a friend might overcome a bit of your lack of interest. So let’s say. I'm ambivalent about cycling. Maybe I don't hate it, but I also don't like it. Then you have a friend that say, “Hey, let's go cycling together eh”. It might. It might motivate me to do the activity. Yeah. So that’s what I handle …	P8: Accompanying friend can motivate participation in physical activity
100	22	Yeah. In the- in usually like in the afternoon before noon, that sort of timing is when all the ambulance that come in. Yeah, then it can get very busy. Yeah. But I would say that. I sort of like the setting there, because I get a good balance of uh I rest, and, like, you know, having a lot of work to do because there are times when is quiet, and that really is like the time for you to, you know.…	P9: Workload differs depending on time of the day for private hospital A&E
100	34	The culture of the ward is that yes, they tend to sort of call the nurses back when they’re on their rest days, on their public holidays, even on the ALs like when they really need them, they'll call. Rest for the AnE. The culture is a bit different. Which is what I like, is that on the assigned rest day, they do- They would never, ever disturb you. You know it's like, regardless of how much how …	P9: Workplace culture determines if rest days are respected
101	8	what I find would be considered unhealthy right, is sort of like not being able to compartmentalise your work and your personal life. For example, when you're no longer on shift right, and your mind constantly things about your patients and work, then I would say that is not very optimal.	P9: Inability to disconnect from work
101	12	And my friends, when we first started out, and there's a thing that we sort of like, struggle with. Because when in your mind, you know, it's just like thinking about work all the time. Then, you know, like at night you can't even sleep properly	P9: Struggle to sleep for new nurses
101	12	And my friends, when we first started out, and there's a thing that we sort of like, struggle with. Because when in your mind, you know, it's just like thinking about work all the time. Then, you know, like at night you can't even sleep properly, cause you'll be thinking like, Oh, yeah, you know I I have all these patients tomorrow morning. That's my assignment tomorrow morning. Then I have to. Y…	P9: Lack of sleep due to inability to disconnect from work
101	26	But yes, at the beginning it can get very difficult, especially uh, like the transition from night shift to day shift, that kind of thing. Yeah, cause we do night shifts like, per round it's about 3 to 4 nights every 2 weeks. So uh yeah, the body just has to like, self adjust. And sometimes it just cannot adjust in time. Then you have to go back for like to do shift again.	P9: Difficulty in adjusting lifestyle when starting work as a nurse
101	24	irregular sleeping hours. Cause of the shift work. Yeah. So like over the years I've gotten used to it. And I I sort of accepted it. I'm okay with it now. But yes, at the beginning it can get very difficult, especially uh, like the transition from night shift to day shift, that kind of thing. Yeah, cause we do night shifts like, per round it's about 3 to 4 nights every 2 weeks. So uh yeah, the bo…	P9: Shift work causing irregular sleeping hours
101	30	I guess the mental capacity cause sometimes errors tend to occur when when this sort of stuff where the person is just too tired, and like might have not enough rest.	P9: Insufficient rest leading to mistakes at workplace
101	33	I sort of have to give up certain aspects of my personal life, so like in the past I used to dance a lot right. But oh. ever since I started nursing, like having to do shifts, and like not knowing, especially like taking leaves and whatnot right these always have to be planned like far ahead in advance, and it has to get approved. So in the past I used to do like dance shows and performances and …	P9: Reduction in physical activity when starting work as a nurse
101	40	So those are the things I I eventually gave up on, and I eventually accepted that, like in the past, like I I couldn't really accept it. Then I just got very upset with it. Yeah. But now, now, it's okay for me. Yeah.	P9: Eventual acceptance of new lifestyle due to working life
101	45	I would say that at that time I considered it as a sacrifice, so I had to sacrifice my interest and my my hobbies for nursing.	P9: Sacrificing interests for nursing
101	47	Most of my social circle, like my friends we all dance right. [NJCL: Participant smiles] So now that I am no longer like doing that, then I lost that part of like the social circle for me as well. Yeah. So I I I no longer maintain those like friendships and relationships, though, yeah. [NJCL: Participant smile fades, rests chin on hands]	P9: Sacrificing social circle for nursing
102	5	So very recently, I I started to sort of incorporate so I guess I consider dancing as like a physical activity. Yeah. So just few months ago, I started to incorporate it back in into my life again, cause I feel like. Finally, like, after a few years at this point, I'm starting like I sort of like am used to work, and I feel like I've settled down at work properly for me to venture into like my pe…	P9: Venturing into past hobbies after settling down at work
102	9	Yeah, uhm, so in the past. So actually till now, I I still do that is that because in the A and E, we are always running around right. And so, my hospital, we do that we don't have helpers, so, like the nurses, we push their own trolleys. We admit the patients. We send the patients to scan. And we do a loan. So like one person push one trolley. Yeah. So uh yeah. So I just consider that as my phys…	P9: Perception that nurses get sufficient physical activity at workplace
102	16	So I I really do like, like, I move around a lot. And yeah, so that was what I I used to compensate for my lack of exercise lah. But I've also spoken to my other co-workers. And yeah, they they. They know that it's not like proper exercise, like they try to encourage me to go and run, or something. Sometimes I’m just too tired. [NJCL: Participant laughs] So yeah, so for now I just do dance once a…	P9: Lack of physical activity outside of work due to post-shift fatigue
102	26	I would say that I've never lost interest. But uh, so from like where I started work till Covid. And now that finally Covid has, you know. Sort of, sort of phased. Then I just feel that like I am at this point of my life, that I feel I'm I'm satisfied with my own work, and I think that I can cope and juggle, you know. Just other things out of work yeah. Oh.	P9: Post-COVID era impacts
102	32	Uh, I guess eat whatever I want. [NJCL: Participant laughs] Actually, yeah. Yeah. So uh like, yeah. So like, back to the questionnaire I did right. So I actually, I had some like hesitation about answering, because I wasn't sure if the question was like, for example like, do you? Do you eat food? Or that's something in low cholesterol or low sugar something like that, right? And uh, I don't like,…	P9: Lack of conscientious effort on dietary habits
102	37	Then I will pick this food because it's low in cholesterol, but it's more of like my diet naturally gets- sort of get to like, I like to eat veggies, so it just like, I will just eat veggies, but not because it's healthy, it’s just because I like it.	P9: Food preferences naturally healthy
102	40	But I would say that. So I lost a lot of weight since I started working. Yeah for additional info. Yeah. When I started working, I before I started, I was 48 kg, then the lowest I got was 36 kg, which was last year. Yeah, during Covid, [NJCL: Participant laughs]	P9: Weight loss after started working as a nurse
102	46	Yeah, it's just horrible, like, because of work it just in time. We just have no time to eat. And when I get home I just want to sleep. So I just I just still eat, maybe like on average, I eat one meal a day that time.	P9: Unhealthy dietary habits due to work
103	3	then I just like loading up like very unhealthily for a period of time, just to increase my sugar intake, you know, just to bring my weight back. Yeah, yeah, it a bit extreme. But I think now it has sort of like, reach the equilibrium which is about 39 , 40 , which is still still less heavy than my, uh, than my past ah. Yeah. Sort of, okay now	P9: Sustenance over nutrition
103	8	Yeah. So I guess it's also dependent on like the access that we have for food like. So within my hospital, like 1-3 years we didn't have any like, no food court in the hospital, you know. Like if you wanna eat. Then you must like travel off the hospital. Then you go and buy food. Yeah. So uh that was one like sort of obstacle right then	P9: Lack of accessibility to food choices in workplace
103	13	manpower is definitely less as compared to a [inaudible] structured. So uh, it really like. When they are really like just that many patients. And so you sort of just have to sacrifice your own break time to to to just deal with the patients lah. Yeah.	P9: Sacrificing break time to take care of patients
103	17	As an in charge, right. Then you feel obliged to make sure that the rest of your team gets to eat. So usually, you sort of assign yourself as the last person to have food. Yeah. So a lot of times I sort of make sure everyone else in the teams eat first. Then, if there's a extra time then, okay, or if I can afford the time, or, you know, like things are stable, things are going okay. And I I feel …	P9: Sacrificing own break to ensure the rest of the team have their break as in charge
103	26	Just eat, I just have like very high like, high caloric food. Yeah, like, intentionally, cause I when I was working I didn't realize the weight lost like until I saw a photo of myself. And then I was very shocked.	P9: Negative impact of unhealthy diet as a nurse: drastic weight loss
103	29	and I didn't eat very healthy things actually like, I really just bought doughnuts like, I just eat like really high calorie things, too. Yeah, to compensate lah. Yeah.	P9: Unhealthy diet of nurses
103	35	I guess you can say I was shocked. It's just like I felt like, Hm. that weight was just a bit too abnormal for me already. Yeah, it's just yeah. It's like a bit. It was a bit too excessive lah. So I thought that. Yeah, I should do something about it.	P9: Individual's own condition as an impetus for change
104	2	Personally, I don't focus much on physical health ah. Yeah. So uh, I I don't have much to say about that. Obviously, you know the ideal, the ideal, healthy lifestyle. You know, it's like, ah exercise 3 to 5 times a week, eat healthy food, have a good diet, have you know, regular sleep, water, that sort of thing.	P9: Healthy lifestyle is linked with healthy diet, exercise and sufficient rest
104	7	mental, and the emotional part. It's because, like, possibly, like for me specifically, these are the aspects that I struggle a lot with when I started nursing. Yeah, the physical aspect has like, never, really been a problem. So I just don't really think about it.	P9: Maintaining positive emotional and mental well-being a challenge when starting work as a nurse
104	14	But like, really, as nurses, you see a lot of like sickness and death right? And uh, I guess at one point you have to deal with your own emotions. For example, about a patient's passing. Yeah. So yeah, uh, I remember, really, when when I started out working and like the first death I encountered. And it really hit me quite hard like, personally, yeah. So from that point onwards, uh, I realize I j…	P9: Nursing deals with emotionally charged situations
104	32	I would say that, this thing is like, not really done alone. Right? Like, I think you need a strong, like social support for this. Yeah, so uh, you know. So like having just like your colleagues or co-workers, or like, you know, people from the team to discuss about like, maybe certain things that happen to a patient, and you know, just like you, just you just don't feel very good about it emotio…	P9: Importance of social support in self-regulation
104	40	Yeah, cause you know that you know, others are also experiencing the same kind of feelings. Yeah. Then. Yeah. So I would say that, like, in in my nursing career. Right? I had a, so I had a preceptor who was my preceptor when I was a student, so we eventually became friends, and her having more experience than me, right? Yeah. Knowing that I have a friend that I can go to for advice, and knowing t…	P9: Importance of having others relate to an individual's own struggles
105	13	Uh. I don't think I have any motivation [NJCL: Participant laughs] to self regulate	P9: Lack of motivation to self-regulate
105	17	I don't really pay much attention to diet right? So I don't think I can say that there's anything that motivates me, because of how I approach my diet is that..	P9: No conscientious choice regarding diet for nurses
105	19	To be honest, yeah, I guess a lot of it is based off like from my experience and work right, if I if I don't really have time to eat at work already, and I'm working so hard. Then, after work then, what I think to myself is that since I work so hard, then I just want to eat and buy what I want. Yeah. So uh, which is why, like, I don't think much about the health consequences of my diet, I think i…	P9: Unhealthy food as a reward for a tiring day at work
105	26	So like, having interest out of work is important. Yeah. Cause. Yeah, work, it's not just gonna be like, the only thing you do. Yeah. So having interest and yeah lah, and other stuff.	P9: Importance of having activities outside of work
105	29	Cause, uh sort of having friends that can sort of pull you out of work, you know, and be like engaging in other activities is also equally important.	P9: Importance of social support in maintaining healthier lifestyles
105	37	I guess fatigue from work itself. So hmm.. I just don't have enough energy to want to go for a run, for example, yeah, or even at times now, when I sort of still can go for dance classes after, perhaps I know, early in the week I'd be thinking, okay, like a Friday night uh, after my morning shift, I'm going to go for a dance class. Then, when Friday actually comes. Then I'm just too tired. [NJCL:…	P9: Barrier to self-regulation: post-shift fatigue
105	43	To be honest, I think I'm actually like, at this moment, I'm quite satisfied with my lifestyle. Yeah, I feel like I've I've gone. I've came a long way from like 4 years ago when I started nursing to reach this point where I feel like, I really feel okay. Like I I sort of have everything in balance, though it might not seem healthy like [inaudible].	P9: Barrier to self-regulation: contentment with existing lifestyle
106	7	Just uh, just like okay within a work setting. It’s just, it's hard to feel confident about the things that you do, because you are very new. So yeah, at a point where you’re constantly learning. And you're trying to keep up with the rest. And like, really, just like trying to cope within the work environment that you don't have much time or energy to think about life outside of nursing.	P9: Lack of activities outside of work due to prioritising adjustment to new lifestyle as a nurse
106	11	So even, you know, like after work, then you think about all the things that you don't know at work. And yeah, it's really, it's really like the entire thing. And the entire time I’m trying to like, like, keep up with the rest. Yeah.	P9: Considerable effort just to keep up at work
106	16	Then uh. I had to rotate departments 3 times lah, so that was the requirement. So I stay in one department like 6 to 9 months normally, then, I change to like a different setting. So because of this rotation, every time I’m put in a new setting. I sort of have to like, do everything all over again. Like I I just, I reset again. Then I like, I feel I’m a newbie again. Yeah, I'm learning. And I'm t…	P9: Rotation to different departments lead to more time needed to adapt to work
106	23	Yeah, so like, now, like, finally, I think this year, I feel like, okay, I feel like, steady at work you know, just like. I know that I can also be a reliable team member like, I feel happy about myself. And then now, finally, like this, work part is settled. Then I can move on and explore other areas of my life. Yeah.	P9: Settling down at work lead to positive mental well-being
106	36	So it's really like, after getting more experience, then I know that I am better now. Therefore, my thinking changed. Yeah.	P9: More experience leading to new mindset
106	35	You change because I just like, I gradually like did improve. [NJCL: Participant laughs] So it's really like, after getting more experience, then I know that I am better now. Therefore, my thinking changed. Yeah.	P9: Gradually adjusting to nursing lifestyle (mindset)
107	10	. So one thing that affected me right, was that. Well, I feel sometimes at times I will feel frustrated. Because, for example, perhaps I know, like after my shift. Then I'm going for dance right? And then at times work can get a little unpredictable. Then, you know, it's sort of like. You- maybe I don't get to end on time. Then I end late, and then, therefore it then affects the activities that I…	P9: Inability to organize activities outside of work due to shift schedule
107	16	So I really have to put in like, I really have to intentionally have to request to make my- that particular day afternoon- like Suddenly afternoon. It must be free. So then, you know, it's quite a lot of trouble, because, first of all, I have to talk to my my sister right.. Then. Then again, how do I ensure that she definitely will grant my request? Right? So that is a consideration, because othe…	P9: Nurse managers have the last say on scheduling requests
107	25	Yeah, so and now I'm finally trying to have a regular hobby. Then I'm facing some trouble, you know, trying to to just free up that part of the week to to do that. Yeah. So there is some frustr- frustration in that I would say.	P9: Difficulty of having regularity in irregular schedule
107	27	But again, yeah, it doesn't really affect my work directly. It's just how I feel.	P9: Perception that self-regulation does not affect work performance directly
107	34	I think it doesn't change my work performance. But it changes the way I feel about work.	P9: Mindset change towards work
107	38	But these days. I treat work as like part of my life. If that makes sense like, I don't necessarily like separate it with my personal life. I I I sort of integrated into my own life. And then, when I stopped thinking about the liability. But just, you know, part of something I enjoy, because I actually do enjoy nursing. Yeah, just by changing that that way of thinking. Then I approach work like, …	P9: Work as an integral part of life
108	6	understand what he means, because he says that he just believes that workis is a part of life. Yeah, I I. So it’s a bit hard to explain it, I guess. But like, for, for example, I I I have seen people that, you know, like hate getting like calls after work. They think that, you know, including on my personal life account thing like, Oh, I will answer your emails after- until I'm in the office, tha…	P9: Lack of demarcation between work and life
108	34	I would prefer that my work identity, identity, personality, or I would prefer it if it is slightly different from my personal one. Because I would say that, like like my my personal, my identity in my personal life, right like I do, have, I do have like, negative traits as well. I guess you know, like I have a bad. I have a bad temper, and what not so like this sort of things obviously, I I do n…	P9: Portrayal of self at workplace and personal life is different
109	6	The nurses use it right, [NJCL: Participant laughs] yeah, yeah, so that’s the only I think, useful app I have because uh. Yeah, I still have a few friends from school that I still keep in contact with, and interestingly, so after working for 4 years after I graduated 4 years ago the 4 of us have only met together once.	P9: Use of application for self-regulation
109	15	But I would say that that app sort of help us, you know. Sort of plan dates no, or like even with my other friends who are not from nursing. But they also do shift work. So they use the app as well. And yeah, it's just easy to to sort out our, like our common times, so that we can meet. Yeah.	P9: Using of app to facilitate meeting with friends
109	36	Yeah. So I would say that like, work definitely affected my my eating habits, and just like, just like uh, very irregular meal times. Yeah. So I I I would say that, yeah, that is not healthy. I agree. Yeah. And hmm. Yeah, like, I said earlier about the fatigue lorh. So it it sort of impedes me trying to get, you know, exercise. It's like I have the intention to. But yeah, just like the fatigue is…	P9: Workplace negative impacts on lifestyle habits
110	8	I'm glad like within the A&E setting. I don't have to do that because you know, the patients like it's a touch and go, you know. You sort of like within the A&E setting, you stabilise the patient. Send the patient to the ward right. And then you'll never see the guy again. Yeah. So uh, some people may not like it, but because that there is no like, continuity of care right. I I do not have to thi…	P9: Lack of follow-up for patient allows for easier disconnecting from work
110	24	It probably is a net positive rather than negative, cause. Like. Like to be honest, I I don't really place a lot of emphasis on diet and whatnot. So in the first place, it's not my focus lah. Yeah, my focus has always been more of, just like managing my emotional health. Yeah. Hmm.	P9: Prioritise emotional health over physical health
110	31	I find it a bit hard to answer this question, because I don't have much healthy, healthy, lifestyle habits.	P9: Difficulty in self-regulating a healthier lifestyle
110	33	Sort of like, feeling as if you are working in a team is important. Yeah. So knowing that uh, you have the support of your colleagues right like. But like for me, it makes me feel at ease. Yeah. So I would see that- you can see that like mental slash, emotional health wise. I am okay because of them. Yeah, or like, even, you know. Uh, earlier when I said that, you know at times in the beginning, …	P9: Importance of social support at workplace to help maintain positive mental health
110	46	Some- A few of them are quite [inaudible], you know, they sort of go for runs. And they’ll ask, you know, like whether you want to join them, that kind of thing, I I guess these can sort of help to incorporate some healthy lifestyle habits lah, yeah.	P9: Importance of social support at workplace to help maintain positive physical health
111	6	Yeah lah. It's just like uh, sometimes you just have so many responsibilities that you just have to sacrifice your your own time for the patients. Yeah, and like for the work. Hmm.	P9: Workplace culture of self-sacrifice for patients
111	12	But during those times when we, you know, like the the number of patients just really exceeds like what the manpower of the nurses can provide, they really like come onto the ground very often to cover for us.	P9: Role of nurse managers is to ensure ground nurses have sufficient time for rest during shift
111	19	So I I think I'm quite lucky to have an NC that that is quite understanding. And she yeah, sorry I have like told her, and even last year, when I just did some like other classes, you know, out of my own interest. Then I just told her like, Oh, you know, like, just on that I may- Every Tuesday, can you like, let my- every Tuesday night, I just want it to be free, so you can put me on AM shift, yo…	P9: Nurse managers supportive of outside interests by staff
111	15	And yeah, and because of them, because they're covering for us, you know, we can, we can actually rest and go for breaks and have food. And you know, just just like, take a little break while we are working. Yeah. And earlier, I also mentioned to you regarding the rosters right. So like no- having a an assigned free time per week just to go and pursue my own interest. Yeah. So uh. So I I think I'…	P9: Role of nurse managers is primarily on rostering
111	46	So for my organisation, in the past. So we have uh. [NJCL: Participant leans head back] We had this uh, recreational club. So we do have some managerial people who are in this club, and they help to sort of, facilitate some- some- exercise- exercising opportunities, you can say so. In the past they have worked with some, I think yoga studios sort of thing. And you know, they help to obtain like c…	P9: Institution-organized activities for healthcare staff to participate in
112	9	it would be great if the hospital can have like, our own food like, a staff canteen. That would be a good option. Yeah, we don't have that. And uh, I've heard of like, other private hospitals that that do that so, and they sort of offer, you know, even like meals at like a staff like a discounted price. Yeah. And just I guess if the hos- the hospital can sort of have a canteen, they offer, you kn…	P9: Suggestion for institution: increased availability of food choices at workplace
112	21	So. I've seen some of the up- the the the people who take these like, these- who attend this event right. Usually they are the corporate side or the admin side of the hospital because they have the time. [NJCL: Participant laughs] Because they they usually these events are held, you know, after office hours in evening or night times. Yeah. So the Admins. Usually the Admin people would go for thes…	P9: Institution-organized activities solely for non-shift-work healthcare staff
112	45	Then they will send you for counselling with the counsellors, you know. Like, just to, just to sort of like talk your feelings out. And yeah, that's sort of thing. But other than that. I don't think we have any. Uh, oh, though, I think I just saw an email today. I I think that the hospital is offering all employees like a basic health check up. Yeah, yeah, yeah, yeah, like, yeah, I think that's i…	P9: Free health check-up as a form of health-promotion program
113	7	For me, it's very self-driven. So uh. Like my habits or my lifestyle are are usually because of my interest. And what I want. Yeah. And it's like. I do whatever I want to do physically.	P9: Activities outside of work mostly self-driven
113	10	So I have influence from my friends as well, I guess, like, for example, dancing, you know, like still having this sort of connection, and being able to talk talk to them about it. Then it sort of drives me to want to go and do it more. Uh. Yeah. And hmm. Otherwise I would say, there isn’t- there isn’t that much. Yeah, yeah. [NJCL: Participant laughs] Sorry, I can’t really answer this question.	P9: Tendency for individuals with similar interests to bond
113	21	I would say that nothing really influences me, [NJCL: Participant laughs] and I guess that's what I meant by like self driven. Whatever I do, is sort of like whatever, it's all just what I want to do. Like like like, nothing, nothing influences me to to do whatever I do. If that makes sense. Yeah.	P9: Mainly driven by intrinsic factors
113	34	Yes, yes, yes, everything that drives me is intrinsic, like. Normally, I'm not very affected by like external factors. Yeah, so yeah, that's what I meant by self driven.	P9: External factors less likely to influence compared to intrinsic factors
116	15	I would say, because I was rotated in child immunisation, vaccination a lot more it's quite a bit to handle. If you were to compare to acute care in a hospital. I think I think it really really differs quite a bit, so I might not be able to give you a comparison on that. But yeah, depending on the stations we were assigned to, the workload differed as well.	P10: Polyclinic vs public hospital instiutions
116	28	Oh, I think this is part of something that we educate, especially in a polyclinic, I guess. Before our institution separated the nursing services to chronic and acute care. We did kind of do a bit of chronic work as well. So that was probably the first 2 years of my nursing career. We do have the basics of exercising, I guess. The healthy plate. Yeah. Different diet managements.	P10: Nurses have basic knowledge on maintaining healthy lifestyles
116	31	We do have the basics of exercising, I guess. The healthy plate. Yeah. Different diet managements. Educating patients on different fats and cholesterols, sugar, salt. I think healthy lifestyle means incorporating all these advises that we've learned and we've been giving our patients.	P10: Healthy lifestyle linked with exercise and balanced diet
116	36	So, for example, healthy plate, you do know that half of your plate should be fruits and vegetables. A quarter of it should be protein. A quarter of it should be carbs. Then you are also advised to exercise 3 times a week minimally, and it has to be a certain level of exercise at least half an hour for 3 times a week. For a different sugars, you are advised to limit and if you can try to choose t…	P10: Health advice on balanced dietary habits
117	5	Oh, okay. I think I- to give a background, my family has a very strong history of diabetes especially my paternal side. My dad has diabetes. His siblings has diabetes, his parents also have diabetes, so I've always been self-conscious	P10: Strong family history of diabetes leading to a more conscientious effort towards healthy eating
117	6	My dad has diabetes. His siblings has diabetes, his parents also have diabetes, so I've always been self-conscious.	P10: Fear of chronic condition as a motivator for self-regulation
117	7	I do try to make changes, but I do eat quite a bit of rubbish food. [Participant laughs here]. So I don't think I'm very healthy. I do enjoy really unhealthy food. But if I've eaten that in a row. I will try my best to change it up a little.	P10: Unhealthy diet by nurses
117	8	I do eat quite a bit of rubbish food. [Participant laughs here]. So I don't think I'm very healthy. I do enjoy really unhealthy food. But if I've eaten that in a row. I will try my best to change it up a little. I think, when I was still adjusting to the first few years of work I did not- I ate out. I eat out quite a bit, but after a few years,	P10: Difficulty adjusting to healthier lifestyle after working as a nurse
117	11	perhaps my fourth or fifth year, I started cooking a bit more at home to prepare my lunches and my dinners. So then I would know how much rubbish food I'm eating in a in a week, I guess. Better gauge then.	P10: Gradually adapting diet to becoming healthier
117	13	There are, of course, days where I do feel a bit lazy to prepare. Then, if that's the case, I will try to supplement that with healthier snack options like fruits I guess..	P10: Hassle of meal preparation
117	15	Yeah, that's what I might be an alternative. I don't think I am following all the advices that I give to my patients. No, definitely not. I am not very compliant. But I think I do try. Hmm	P10: Non-compliance to own health advice given to patients
117	19	Depends. Fried food, I especially love fried food. There are also fast food. A lot of junk food. I think rubbish food in general, something that is not as nutritious as it's recommended. For example, you know breakfast, you are advised to eat a certain amount of- for example, a healthy plate, your advised to eat something like the healthy plate, but I don't. Perhaps I might not. I might miss out …	P10: Unhealthy diet due to preference for less healthier food options
117	28	Then I do enjoy going out to eat, especially with my friends, my family. So they might not be the healthier option. I recently went for a symposium that I had. So we do learn that. Apparently over the last 10 plus years, the sodium amount of food has increased by 20% in hawkers and restaurants. So yeah, so eating out might not be the best. But I do love eating out. Yeah. So those might be conside…	P10: Preference of eating out despite being the unhealthier option
117	37	Okay. Back when I was in school, I think my weight was what, around 45? When I became a nurse, maybe towards the second or third year. I was my heaviest at 50, yeah. And there was a point in my life where I reached around 52?	P10: Weight gain after starting work as a nurse
117	40	I think it was the effects it had on me. Sometimes when I gained too much weight. I didn't realize this because I was never obese or or fat- when I gained too much weight, I get very tired easily, first thing. Sometimes even moving around got me a bit breathless. and I feel very heavy, like it is a very odd way to describe. I feel, I can feel the heaviness. Hmm. Well, of course there were other e…	P10: Negative impact of lack of exercise (weight gain and breathlessness)
118	2	So that was one of the reason why I decided I had to start doing something or changing something.	P10: Individual's own physical condition as an impetus for change
118	3	And what I did was perhaps to really cut down on unhealthy food. That's one thing. If I could, I would try to cook especially when I come back home for dinner, because I stay with my brother, so I also wanted to kind of take care of my brother, so that he doesn't eat rubbish food. And then I think I did try to exercise a bit more,	P10: Cutting down of unhealthy food and cooking more frequently
118	10	I think- I'm not very sure about hospitals, but being in a polyclinic. There’s less vigorous work, because we are kind of deskbound. You rarely do walking up and down of your workstation so that resulted in me, perhaps snacking in between or being less active than I usually would be.	P10: Polyclinic vs public hospital: less vigorous activity leading to a more sedentary lifestyle
118	15	There are young ones, I do have to say, but being in that environment might have affected my food choices as well.	P10: Dietary habits influenced by people in the workplace
118	13	And I think also being surrounded by different types of people. I don't really wanna be stereotyping, but in a polyclinic, there’s a lot more mothers. a lot more older nurses. There are young ones, I do have to say, but being in that environment might have affected my food choices as well. There are some nurses who are not health conscious also, in my polyclinic. So our lunch options, when we do …	P10: Polyclinic vs public hospital: more senior nurses
118	18	I think I'm not sure about the other industries, but I think because I do get tired by the end of the day. That might have been one of the reasons, where I don't- where I'm too exhausted to prepare food for myself, so that might have resulted in eating out. But I guess it could also be me adjusting to the demands of my work.	P10: Unhealthy lifestyle due to post-shift fatigue
118	25	Oh, I definitely. I know I have to change it. Do I feel like changing it?	P10: Self-aware to know the need for a healthier lifestyle yet reluctant to act upon it
118	26	I say, I know need to change it is because since graduation I've always had on-off shoulder aches. The neck shoulder pain, and it used to be every 2 to 3 months kind of an episode whereby I'll I would have a time where I need to take an MC to rest, or I need really really strong pain killers, or I, yeah, I just need some rest. But it started to get a bit more frequent this year. and I have been h…	P10: Lack of physical exercise's negative impacts
118	29	But it started to get a bit more frequent this year. and I have been having a daily shoulder and neck pain since September? Oh, sorry. I think August or September. Yeah. So I have seen a physiotherapist as well as a specialist, and they both have told me to exercise a bit more, vigorous exercise. I think the only kind of exercise I actually do is walking. I do try to walk at least half an hour, b…	P10: Facilitator of self-regulation: individual's own condition
118	34	Do I want to change it? I do want to change it so that I don't have to be in such misery. How am I going to change it? I think I am the kind that needs a bit of company before actually exercising. I don't know how I'm going to change it yet. But I do know I have to change it.	P10: Lack of knowledge on how to began changing to a healthier lifestyle
119	7	Yeah, I don't put my butter paper thin. I do add strawberry jam, because that's that's one of my favorite jams as well. My bread isn't whole meal bread, I don't like it. I do enjoy my white Hokkaido milk bread.	P10: Pleasure over nutrition
119	6	That shouldn't be the amount. It should be paper thin. So those are the kind of advice that we give. Yeah, I don't put my butter paper thin. I do add strawberry jam, because that's that's one of my favorite jams as well. My bread isn't whole meal bread, I don't like it. I do enjoy my white Hokkaido milk bread. Yeah. But I try to compromise. Sometimes, if I can, I will choose jams with lower sugar…	P10: Inability to fully embody the advice they give patients due to individual preferences
119	11	I think one thing I'm grateful for being in this industry is that it has taught me a lot of my life skills that I think general public should have. Things like being able to read nutrition information panel. Not everybody knows how. In fact, even majority of the nurses might not know how and that might be one of the important life skills.	P10: Nursing industry providing more in-depth understanding on nutrition
119	19	Those that I've seen. And we do encourage them to incorporate exercises. For example, if lets say they do take public transport, they take a bus to and fro from work, if that's case, perhaps on the way back home they would walk one bus stop. Yeah, instead of taking the bus all the way home. Those are the kind of advice I give. I don't really follow. Neither do I do that. Yeah. So yeah, that might…	P10: Inability to follow advice regarding physical activity
119	26	Like I mentioned, because of the history of diabetes, the very strong family history of diabetes that I have, it bugs me, it bugs me sometimes. I think it keeps me in check	P10: Unhealthy dietary habits leading to potential chronic conditions
119	27	. But it's also a stressful fact- it's also a stress factor. It does give me stress sometimes when I don't, when I realize oh, I've not been eating fruits for the past few days. Then I would have to make it a point to go down, purchase fruits and eat it, and also not leave it to rot in the fridge. Yeah, I think it’s a lot more stressful than it keeping me in check- than a good thing. Yeah. So it'…	P10: Potential for chronic condition a major stress factor
119	37	The nurses that I've seen, the colleagues that I've had, I think there is a small percentage of whom actually- they do what they preach. Perhaps that might be a 10% or 15%. But the rest they don't really do what they preach.	P10: Majority of nurses do not practice what they preach
119	42	I think as a nurse and majority also, about 90% or 85% of the nurses are not compliant. I think it's because the majority of the nurses find it difficult, perhaps due to the workload that they have?	P10: Difficulty in self-regulation due to workload issues
120	1	After a long day dealing with people, I think it does get you a bit tired, so you might want to pick yourself up with the less healthier choices.	P10: Unhealthy food choices as a form of reward
120	1	After a long day dealing with people, I think it does get you a bit tired, so you might want to pick yourself up with the less healthier choices. It's also a bit difficult to make time to exercise, especially when you've had a very, very long day. And I think that's how most patients are.	P10: Lack of physical exercise due to post-shift fatigue
120	4	Okay, I wouldn't say we, but when I do give advice I would try to put myself in their shoes and try to give as little changes as they can, but also changes so that they can do something about their health.	P10: Empathising with patients' poor lifestyle habits
120	8	I think it's a bit difficult to be really honest, to self, regulate and be healthy. But it could also be due to the fact that I am not very disciplined, I guess	P10: Difficulty in self-regulating due to lacking self-discipline
120	12	You don't even want anybody to disturb you. And over the weekends, you just need time for yourself to be on your bed. And just, I don't know watch Netflix and do nothing. Yeah, not use your brain, I guess.	P10: Simply resting as a form of de-stressing
120	12	You don't even want anybody to disturb you. And over the weekends, you just need time for yourself to be on your bed. And just, I don't know watch Netflix and do nothing. Yeah, not use your brain, I guess.	P10: Inactivity as a form of stress relief
120	9	But I think the reason why I wasn't compliant to my own advices, I didn't do what I preached was perhaps, I was a little exhausted from work. I I don't know if that's burnout. But yeah. Just a little tired. When you get home, you just don't wanna talk to anybody. You don't even want anybody to disturb you. And over the weekends, you just need time for yourself to be on your bed. And just, I don't…	P10: Lack of energy to do anything due to post-shift fatigue
120	27	Yeah, that might be one of the reasons. I realized my colleagues who do regularly exercise, they try to eat healthier diets. They are, I guess, a bit more disciplined. They make time, despite the fact that they have families they need to take care of.	P10: Self-discipline is essential for self-regulation
120	30	But yeah, on top of that. Some mothers have to take care of young infants, young babies, young kids. Yeah. So perhaps the demands of their work- of their life, of their stages in life, might be one of the reasons why they don't comply. But there are mothers. There are mothers with young kids who do regularly go to the gym, exercise. They eat fruits, they make time to cook	P10: Older nurses have dependent children to take care of
120	35	I do know some nurses who do bring their own food all the time for lunch. And that's because they also have a helper who cooks. Yeah, I don't know how they have the discipline. I think majority don't have, I think. I would think so, or majority are actually bogged down by the responsibilities outside of work that yeah, they they don't maybe…	P10: Majority of nurses have responsibilities outside of work
120	40	I do have a nurse who eats bread and fried food almost all the time for lunch, and one of the main reasons why she might not be able to have time to cook on her own is because she's also a mother. she's also a mother to a 2 year old child. She also has family members, her parents, to take care of. She doesn't fully take care of the parents all the time, because she does have siblings who might be…	P10: Barrier to self-regulation: roles outside of nursing
121	5	I mean the reason why I, for example, for for myself, I might not be able to choose a healthier diet on certain days, maybe because after I get home I do have to do housework because no one's gonna do. Then after I'm done with housework, I just need to rest. Then I'll be too lazy to cook for the next day. Yeah, so that might be one of the reasons why I eat out. Yeah, I think maybe certain respons…	P10: Barrier to self-regulation: responsibilities outside of nursing
121	11	But it sounds a bit like I'm a little lazy, because there are people who do make time. Yeah. So I think it's a struggle on my own as well. To be able to say, to be able to give you a reason why I am leading a rather unhealthy lifestyle. I think it's a mixture. I think.	P10: Barrier to self-regulation: laziness
121	17	Yeah and perhaps just the demands of the job. But I think I'm a bit hesitant to say the demands of the job is because pretty sure my patients who are unable to live healthier lifestyle, they do have the same demands or similar demands that's why they do express that ‘I have no time to exercise’, and I truly understand what they mean. I really don't have time to exercise, and I don't want to make …	P10: Lack of time to engage in healthier lifestyle habits
121	23	I have to change my bed sheet. Do the laundry. Yeah. So these things take time. And then I gotta- because I'm staying at home, I might perhaps want to cook. Yeah. So it's just yeah. I guess it's a mixture of reasons.	P10: Inability to follow a healthier lifestyle due to a myriad of reasons
121	35	, I do know, at the back of my mind. I'm supposed to lead a healthier lifestyle, and that's better for myself also, because of the fact that I do have strong family history of diabetes. But it's also me, oh, I need some reward for myself for having to survive this horrendous week I've had, or the tiring morning I've had or the difficult patients that I've seen. Yeah, I think that's one of the- ye…	P10: Mental well-being prioritised over physical well-being
121	41	There are days where I do have such struggles. I think even now I do have such struggles. Yeah. And sometimes I do try to compromise instead of maybe if I do eat Mcdonalds, I don't get- I do love my french fries so I would get it. But I will change the drink to perhaps a bottle of water instead of sodas. Yeah. but it's a struggle. but I'm not sure whether other people do feel this struggle. I do …	P10: Struggle to follow healthier lifestyle versus own unhealthy preferences
122	1	Yeah. but it's a struggle. but I'm not sure whether other people do feel this struggle. I do feel it. maybe because I am paranoid, that I might have diabetes or other chronic diseases, could I don't want to. Yeah.	P10: Fear of chronic conditions as a form of motivator for self-regulation
122	6	I think, I'm not sure how applicable it is for me, especially whenever I am at work, every day there will be patients who are difficult. Every day. At least one patient who makes your work a little difficult and intolerable. If it's not patient, it might be management, it might be teammates. Yeah. So I think if there are such annoying events that happen. Especially if it's a few patients, or if i…	P10: Nursing workplace tendency to have emotionally charged situations with people
122	11	I tend to reward myself, perhaps, with bubble tea or something. Yeah, something that I might feel a bit better after eating to give me a mood boost, so that I can, either, last for the rest of the day, or I can recharge and feel better tomorrow. Yeah. Yes. That might be one of the reasons.	P10: Unhealthy food choices as a form of rewawrd
122	17	Oh, yes, of course. I think, I'm pretty lucky to have nurses or colleagues who are- who do enjoy good food. I would say good food. So they do like to indulge. And that was one of our ways of coping with stress of the work or the demands of the work. One of the important ways. I think I would say, important, personally, important ways to cope with the stress of the work. Yeah. So indulging in comf…	P10: Indulging in unhealthy food as a form of stress coping mechanism
122	27	For myself, I think, it's my family background and perhaps my job as well. Because I do see certain patients. I do see patients who are ill every day, who have chronic diseases every day, and they come and complain to you about why it's so bad to have chronic diseases. It is a bit scary at the same time. Yeah, so that might be one of the I wouldn't say facilitators, I'm not very sure whether faci…	P10: Patients' chronic conditions influencing self-regulation
122	32	Yeah, I do have to let you know that for family history, my brother, my younger brother, actually has diabetes. He was recently diagnosed. So I'm even more self-conscious.	P10: Facilitator to self-regulation: individual's own physical condition
122	34	So I'm even more self-conscious. And that's- and the fact that I don't want my brother's disease to progress might be one of the most driving factor as to why I would come home despite the fact that I'm exhausted from work. I will still prepare dinner at home, so that he doesn't eat out cause he tends to eat out. He's, he's too tired. Yeah, he's too tired from school and work, because he's juggli…	P10: Fear of family member's chronic condition deteriorating
122	41	? I do have to say that I exercise a bit more when I mentioned, I do need company, right? Yeah, I don't actually like to exercise alone. So when my mom is around because she visits maybe once every few months, we do make time to go walking and it will be an hour, an hour and a half walk depending on how often we go. We try to go every day, if not every, at least 3 times a week. Yeah. So, me havin…	P10: Facilitator of self-regulation: company during physical exercise
123	5	I think also one of the main reasons I did change my diet was the fact that I felt a little heavy, I mentioned, right? I was 52? Also I- because I'm paranoid about my health. I do a regular health screening with my GP. So you they would do the full screening. My cholesterol has been a bit high. So my own condition might be also a driving factor. I love butter. But yeah, I do have to change my lif…	P10: Individual's own non-optimal condition as an impetus for change
123	13	positive connotation as compared to laziness, but I think it might be laziness. I'm a little lazy to do anything- sometimes like I plan, oh, okay, since over the weekend I don't have anything. I might walk to Botanic Gardens, which is about a 40 minute walk, I think. 40 minute or an hour walk from my place. But then again, when morning comes, nah. It's a bit too hot. Yeah. So yeah, perhaps my laz…	P10: Barrier to self-regulation: Laziness/lack of discipline
123	20	Sometimes I would just come home, sit on a sofa still in my uniform until like 7 or 8 plus. And then I would- yeah, cause we end around 5, so I would. Yeah, I would just be there for 3 hours, just scrolling through my Instagram, I guess, doing nothing.	P10: Inactivity as a form of stress relief
123	18	Well, at least, when I was a nurse, the fact that I had to deal with a lot of people. The demands of my work was a bit exhausting, so I don't want to do anything, yeah, anymore. I don't even want to cook. I don't even want to move. Sometimes I would just come home, sit on a sofa still in my uniform until like seven or eight plus. And then I would- yeah, cause we end around 5, so I would. Yeah, I …	P10: Barrier to self-regulation: high demands at work leading to post-shift fatigue
123	26	Yeah, I think the barriers could be the fact that I've had such a terrible morning. Or, I've had such a terrible day today. I've had people pissing me off. Oh, so I deserve some reward. Yeah, I think that might be one of the reasons. Hmm.	P10: Barrier to self-regulation: mood negatively affected at work
123	35	Yeah. So, as mentioned, in my family, my brother also forces me to try to be healthy for the sake of- sometimes, despite the fact, I might not be hungry at night, but I do cook so that my brother wouldn't eat rubbish food. That's one of the stressful factor. Because I don't need to eat dinner, I can just skip. Yeah, I don't have to. But I’m putting the effort, on certain days I put in the effort …	P10: Concern for family member's condition leads to cooking of home cooked meal
123	37	That's one of the stressful factor. Because I don't need to eat dinner, I can just skip. Yeah, I don't have to. But I’m putting the effort, on certain days I put in the effort to sacrifice on my 2 hours of no brain time scrolling through Instagram and cook so that my brother, wouldn't eat rubbish food. That's also another push factor, right?	P10: Facilitator to self-regulation: concern for family member's condition
124	1	I think- okay, it might sound like me complaining, but if we do work a little less in a day. For example, we work 4 hours, I think I might be able to lead a healthier lifestyle. But because we work 8 hours and perhaps more in a hospital, especially if there are delays, might be a little difficult,	P10: Difficulty to self-regulating due to long working hours
124	6	So on days where I am on half day, I'm able to make time to exercise. I'm able to make time to cook, make healthier life's choices and my mental well being, I guess, was a bit better. So that might have me resulted in being motivated to get up and and and do something.	P10: Shorter working hours leading to improved mental well-being
124	9	I do have to say, there was a period of burnout during my career. Yeah, so rest and doing nothing. Eating comfort food was very, very important at a certain point. Yeah, it became even more important during then	P10: Eating of comfort food to counter burnout
124	17	A glass ceiling in terms of my learning. And then, given more responsibilities, I should deal with a lot more. Hmm. Not a nice way to put it, rubbish patients. Yeah. I don't think people were very kind to nurses. Then COVID also happened. Yeah. So that. That was another nightmare of dealing with people. And even now I wouldn't say, people are very nice to nurses, and I think it was just the whole…	P10: Uncooperative patients a major contributor to burnout
124	26	Sometimes there are days where you do feel like. I think I'm not being paid enough for the work that I'm doing. Yeah. But neither can I afford to leave this job. Where am I going to go with, based on my skill set? Yeah. So I think I've had that burnout period. Or, I think perhaps year 3 or 4. By the time you reach, I think the fifth year, you kind of give up. Give up on making changes- on making …	P10: Gradually worn don by the demands of the job leading to burnout
124	32	So that was where I did have- I was a bit tired. I got exhausted every day. Ate a lot more rubbish. Didn’t exercise, gained weight. Yeah. Then it hit a point whereby, oh, I feel too heavy my clothes don’t fit. I think that was one of the main reasons. Yeah, then, and my cholesterol wasn't very, very good. And my GP was nagging all the time, so I had to do something.	P10: Negative impact of constantly handling uncooperative patients
124	33	Ate a lot more rubbish. Didn’t exercise, gained weight. Yeah. Then it hit a point whereby, oh, I feel too heavy my clothes don’t fit. I think that was one of the main reasons. Yeah, then, and my cholesterol wasn't very, very good. And my GP was nagging all the time, so I had to do something.	P10: Individual's non-optimal condition as impetus for change
124	39	I had my dog I had to go for walks at least 15 minutes a day at least, at least, although my dog loves to go for longer walks. So that was one of the main reasons why I had to continue a form of exercise which is still not enough. Not reaching the recommended amount. Yeah, but that was one of the main reasons.	P10: Presence of dog facilitated the need for more physical exercise
125	2	It was one of the stress-giving factors that forced me to take 15 minutes of my day or at least half an hour to make time, to walk with him. That was my form of exercise, at least.	P10: Dog walking as a form of exercise
125	8	So when I had such treatments, whereby patients do not- they look down on you. I've always had a goal in life to change that mindset. We're not doctors. Servants, neither are we your servants. We are educated people with a certain amount of knowledge, who are able to give you decent advice. Valid advice. I guess just to try to just change the mindset of people about my job about my role. But I th…	P10: Attempting to change the perspective on nurses
125	12	But I think because you've seen so much by the fourth year. You just give up on that. So okay, if you're going to be nasty to me. Fine, sure. No problem. I think you just yeah brush it. You try to brush it off. I wasn't very good at it. But I I tried. I think I was a lot less affected towards the fifth year.	P10: Becoming more tolerant to disrespect
125	16	I will just rant to my colleagues, and that's it. In the past I think I might have ranted. I might have like gotten really angry. And and perhaps, you know, ranted a bit more. But yeah.	P10: Ranting frustrations to colleagues as a form of stress-relief
125	21	when I was a bit more healthier. I was able to do what I preach. Hence that might have given patients reassurance that it's possible.	P10: Ability to convince patients on the feasibility of self-regulation when self-regulating themselves
125	29	Yeah, it might be a bit more convincing for patients to believe that oh, I had the similar problems as you and I'm doing this this this to make the change.	P10: Ability to convince patients on the feasibility of self-regulation when self-regulating themselves
125	31	I'm back to the most healthier self in order to see the health benefits. But I've lost weight. I'm back to my original 46 plus, yes, I have a bit more energy to do things. How it would affect work, I’m not sure, but it has affected- it has changed my life I guess.	P10: Self-regulation leads to more energy for activities
125	41	So it's like this nagging feeling. You need to eat healthily. But yeah, I struggled a little less because I am trying to eat a bit more healthily. Hmm. Yeah, I think that's pretty much it.	P10: Nurses struggle to change diet to a healthier one
126	1	Well, once I do, I hope I wouldn't have the shoulder pain. Because it's on a daily basis for the past 2 months. And it's it's affecting my well-being. Yeah, so hopefully. I do feel less affected by it.	P10: Pains due to lack of exercise
126	9	I should do it because this pain that I have is affecting not only my work, it's also affecting my mood. My well-being. In general. It’s affecting my sleep as well. I have sleep problems because it's painful, and there's no medication that works. I've tried like, panadol, anarex, diclofenac. Yeah, nothing works. Yeah. So yeah, so that's a huge problem that I need to settle. I know I have to settl…	P10: Negative impacts of lack of exercise: pain, poor mood and sleeping problems
126	14	And also the fact that my specialty's appointment bills or the physiotherapy bills are quite a bit. So I better settle this.	P10: Negative impact of lack of exercise: financial cost due to medical bills for bodyaches
126	15	So yeah, hopefully. within the next month I would start something. I don't know what yet	P10: Desire to change physical activity habits due to myriad of reasons
126	19	I think I need a bit more motivation than the pain I have. Maybe because I don't like exercising in general, and if it's a bit more fun if I have someone else to do it with.	P10: Requires more than simply pain to be motivated to change
126	20	I don't like exercising in general, and if it's a bit more fun if I have someone else to do it with. But neither am I willing to join, like, you know, running groups or any exercise groups, because I don't fancy all the exercises except walking.	P10: No enjoyment from physical exercise
126	23	I would like to have someone who is able to do the same kind of intensity of exercise in and also the kind that I might enjoy. I would prefer. If you know. walking- wise, I don't want to just walk on a machine. I would rather, I don't know walk in garden. Walk around the city so that I can at least see things. Maybe because I have such specific preference. I'm not motivated. Yeah.	P10: Desire to engage in physical exercise alongside a companion with similar interest
126	29	But, the fact that I am suffering from this everyday makes me want to change.	P10: Individual's own condition causing pain as an impetus for change
126	34	. So when we do staff health screening, I think, every 2 years- it wasn't an annual basis, but every 2 years we would put up, oh this clinic had very healthy staff. This clinic has, you know, full of obese staff. Or, yeah, this clinic, the cholesterol levels are all haywire. This clinic is doing well. Yeah.	P10: Comparison of health condition of staff in each clinic to motivate staff to become healthier
126	37	So then they started. I can't remember how frequent, but I think it might have been a monthly or bi monthly exercise space and not really exercise- they had a team gathering-cum-exercise days, so they would organize events to motivate staff to exercise. That might have been one of the reasons I did attend if it was an activity that I liked. For example, hiking, yeah, or walking. Yeah, that I did …	P10: Institution-organized activities to improve staff physical health
126	42	But to be really honest it is once a month, or once every 2 months, so it's not as effective.	P10: Ineffective measures in place due to low frequency
127	3	but I think if you do have colleagues who are a bit more self conscious, a bit more health conscious, sorry health conscious, you might be more motivated, I guess. Yeah. How else has the workplace motivated you? I think it's only those activities or the colleagues themselves that motivates you. I do have a close group of nurses who I hang out with. We do meet outside of work. So they are really, …	P10: Type of people in the workplace will influence lifestyle
127	16	Our snacks are often given as fruits. Then we do have- I think there was an initiative whereby there's a fruit basket in in the clinic. So our- any staff they're allowed to take the fruits and enjoy it for lunch. That's another initiative. What else? Yeah, I think that's pretty much it. Well other than facilitating, I think one of the main reasons why nurses do eat out, especially in my clinic, w…	P10: Lack of availability of food options near workplace leading to unhealthier diets in nurses
127	33	There's nothing nearby. So, might as well I just order in, and if I do decide to order in, since I'm going to spend the money, eat what I want. Yeah, eat what makes me happy. Yeah. I do know. There are a few polyclinics that have food places nearby or within the clinic itself. Yeah, within the clinic they do have food that they can buy.. Yes, I think that might be one of the main reasons.	P10: Pleasure and convenience over nutrition
128	2	Despite the fact that there are colleagues- not only nurses, there are doctors who regularly exercise. That doesn't really motivate me. I do admire them. [Participant laughs here]. But they don’t really motivate me. My colleagues too. Yes, I think that’s a small motivational aspect of the workplace.	P10: Social circle at workplace only a small influencing factor
128	15	No, I don't think so. I don't think they do. Because majority of time, I'm not sure about the younger nurses. But well, at least, when I was in a clinical setting a lot of nurses actually don't come to work to find friends. That's one of the typical yeah, typical thing that they might say. I'm here to work. I'm not here to make friends. Yeah, so I don't think- unless you are friends, you meet the…	P10: Closeness to a colleague determines how much of an influencing factor they are
128	24	if that culture is a bit toxic or stressful for you. I guess that might be a demotivator for you to be healthy, so you might indulge in- well, if you do indulge in food when you're stressed, I guess that might be one of the reasons that you are demotivated.	P10: High stress work environment can lead to more indulging in unhealthy diets
128	28	But every day is a reward day. So that's how they reward themselves. So. I wouldn't say it's a huge demotivator. But I do have to say sometimes, despite the fact that I brought healthy food. I'll be like, okay, I'll buy something that's a bit unhealthy. Yeah, I might indulge in nuggets today. So on top of the food that I have. I might, yeah get nuggets, but I don't think it's such. It has such a …	P10: Peer pressure to reward oneself with unhealthy food
129	5	Personally, my sisters have had no influence, no influence. I don't think- okay, you might not- I might not be in a position to say this, but I don't think that they actually thought of that as even part of their role.	P10: Nurse managers have no role in helping ground nurses with their health
129	11	I might take it as a priority, perhaps to initiate things. And yeah. But I think in order for us to do that, you do have to be a bit more than colleagues to have an influence. I think, I think you do have to be a bit more than colleagues in order for you to be able to influence their lifestyle.	P10: Nurse manager need to be closer than colleagues with staff before being able to influence their lifestyle
129	18	I don't think the sisters in general care about staffs’ health.	P10: Nurse managers have no concern on their staff's well-being
129	18	I don't think- okay, I don't think the sisters in general care about staffs’ health. Yeah. I mean, okay, with the talk of mental well-being of your staff, maybe they might be concerned. But physical health? I don't think so. From what I've seen, I think, no. That's not even part of their job. They don't even see it as part of their job scope or their priority. It doesn't even make it into the lis…	P10: Nurse managers are more concerned over mental health rather than physical health of their staff
129	32	So I might have taken some initiative to make a change. Because I think maybe, because I do care about this people. I do care about their well-being and if they're not able to do it on their own, if they're not able to make the changes on their own, then I can help them. I am willing to help them if they're willing to join. I guess my initiatives. But most probably I might do it for myself. Rathe…	P10: Genuine care for staff nurses beyond just work colleagues
130	1	I think most- what I meant was that most managers don't really care whether you're doing well or not, like healthwise. They don't care whether you have diabetes or not. I think they don't care. I mean, so many people have diabetes. They don't care whether you have cholesterol or not. They don't care what kind of chronic disease you have.	P10: Nurse managers have no concern on their staff's well-being
130	5	Yeah. I mean, it's your health. You gotta deal with it yourself. I don't think they make it a priority, oh, because my juniors or my senior nurses in the clinic have this this this condition, I should try my very best to change this this this for them. No, I don't think, I don't think so. I don't think they have that concept. They would think of it as: it’s your own problem, it’s your own health.…	P10: Health is a sole responsibility of the individual
130	11	I don't think so. And that's- I don't think that's their priority as well. They've got a lot more to be worried about. Yeah.	P10: Nurse managers have other priorities other than staff well-being
130	19	Well, I think one option could be. We could have, within the clinic, we could have restaurants or food places. It might be a bit healthier, and perhaps not too inedible food. Yeah, there might be one way. But these are so difficult to do sometimes. Yeah, like, okay. But yeah, if institution can, that might be one way.	P10: Suggestion for institution: Increasing food availability at workplace
130	25	Yeah, majority of the time is after work or over the weekends. Hmm. Majority of time, people don't really want to join on weekends because they want to spend time with their family.	P10: Family time is prioritized over physical activity
130	25	Yeah, majority of the time is after work or over the weekends. Hmm. Majority of time, people don't really want to join on weekends because they want to spend time with their family. As for the after work part, it might be a bit difficult to organize, because depending on the patient load itself- because it's a teambuilding. As mentioned, there are other people who are joining; pharmacists, doctor…	P10: Difficulty to attend organized activities due irregular timings of healthcare work
130	35	Well, another option could be, perhaps, they offer gym memberships, I guess. I do know, in the hospitals. There are gyms that they can have access to for nurses. Polyclinics, I don't think they have. Yeah, I'm not very sure. So maybe a membership somewhere. But then again, would I go? I don't think so. So yeah, I don't know how else they could help.	P10: Suggestion facilitate healthier lifestyles in form of gym memberships
130	40	It could be like, in house kitchen. whereby we have variety of food like like a buffet. Not really a buffet. Yeah, like, like, you know, school food when they give you. Overseas school food, I guess, because Singapore food is a canteen, yeah. Overseas school food whereby they give you specific things on a daily basis. Yeah. Maybe that might work. I don't know.	P10: Suggestion to adopt house kitchen that provides food to healthcare staff
131	1	Workplace health promotion programs? I think it's not specific to my institution, cluster of polyclinics itself, the institution itself have put in place, yeah, those that I mentioned. The team building-cum-exercise thing. I think it's once a month. And then they have the healthier food caterers, if I'm not wrong. The list of it where you're supposed to choose from there. And not sure who initiat…	P10: Limited participation on workplace health promotion programs in place
131	19	And no, I don't think they are ineffective. I think perhaps it might not have given a more desired outcome. The fruit basket did help for majority of the people in the clinic who do not bring fruits, I think. Oftentimes it was actually depleting quite fast. I think they do top up. Yeah, so it will deplete quite fast. Oh, but I wouldn't say they have been very successful. Yeah.	P10: Moderate effectiveness on measures in place
131	31	Your health being less of a priority than other things that you have to deal with. For example, you know family wise. If you do have family commitments that might be a priority rather than exercising. Rather than yeah, eating healthily or or maintaining your weight. Yeah.	P10: Family commitments prioritised over healthy living
131	29	The similar reasons as to why my personal- personally I'm not able to maintain healthier lifestyle. Maybe the demands of the work, the demands of outside of work. Oh. Yeah. Your health being less of a priority than other things that you have to deal with. For example, you know family wise. If you do have family commitments that might be a priority rather than exercising. Rather than yeah, eating …	P10: Various reasons why healthier lifestyles are not prioritized
132	2	But it's also like, you know. People might not like it. Different cultures. They might not prefer it. Food might not be as nice. So yeah, there, there might be barriers to this solution, but I think that might be an option, or at least have a have a canteen within the clinic itself. As well, bring in companies who might be able to give healthier option food. Yeah, there, there might be one way, I…	P10: Suggestion to adopt Korea's canteen system may not be successful due to it being a different culture
132	11	I have a nurse who do enjoy fried food. She'll eat it every day, every meal. The reason why I think she enjoys it is because it's convenient to cook. It's frozen. So you gotta just put in the on the pan or air frier. Yeah. And why she might need convenient food is.	P10: Convenience over nutrition
132	14	Perhaps she has a 2 year old kid. She just has no time to prepare. Cut vegetables, cook the vegetables. So you forego, your health in order for you to have more time to do something that's more important to you. I guess there might be one reason. I think some people just don't prioritize health. Like they don't think- there's this saying like whereby a lot of people say, oh, would you rather be h…	P10: Outside commitments leading to more unhealthy dietary choices
132	17	Like they don't think- there's this saying like whereby a lot of people say, oh, would you rather be healthy and eat terrible food, or would you rather be unhealthy and be happy eating good food? So there are people who prioritize different things, I guess.	P10: Difference in priorities
132	27	Perhaps they don't feel the need which I don't understand why. Because you're gonna live with this body for the rest of your life. Might as well take care of it so that you can at least use it for longer. Yeah, I don't know why. It puzzles me.	P10: Inability to understand why healthy lifestyle is not a main priority
132	38	Housework, the need to do housework. Housework might be one of the reasons why I might not do things that are better for my health, like preparing food for myself, preparing food for the next day. Yeah, that might. That might be something. I guess if I do have family members to take care of, the most convenient way to settle meals would be to eat out. Yeah. Let me think. I think that might be the…	P10: Outside of work commitments is a limiter to one's time
133	1	responsibilities beyond work could limit- I mean, it might not limit for other people as well. I do know of people who are not affected by all this, despite the fact that they have like a thousand and one things to do outside of work.	P10: Self-regulation despite many outside responsibilities may still be possible
133	9	Yeah, for example, if not for me personally. But if I had a parent, an elderly parent, a sick parent, I had to take care of. I think I might not be able to make time to cook, especially if they do need a lot more caregiving. Hmm, yeah, if they do need a lot more caregiving. That might take a lot of my time. So I might depend on other ways of eating. Settling my meals. That might also take a lot o…	P10: Barrier to self-regulation: dependent family members
135	10	So it's a bit less stressful and less changes because the consultant is not as messy, as in the normal gen-med or gen-surg. But yeah. It’s more holistic care because we want the patient to discharge and have a long term plan.	P11: Less stressful due to less changes in geri ward
135	23	So I would say, on good days is good on bad days it’s really bad, especially now when the staffing everywhere is not enough. Yeah.	P11: Manpower issues exacerbate high patient workload
135	33	Yeah, the good thing about geri is that because it’s so physically heavy, so normally, the staff nurse in charge will also help with the junior things.	P11: High physical demands in nursing
135	35	Yeah, we can't go home on time if we don't help each other. Yeah.	P11: Nurses unable to go on time without helping one another
136	1	I think it’s like any normal person like sleeping enough. Eating enough. Exercising on and off. Yeah. I would say, that’s the most healthy lifestyle.	P11: Healthy lifestyle is linked with balanced diet, physical activity and sufficient rest
136	4	Mentally I would say that it's probably the same as any other job; having a work-life balance.	P11: Work-life balance is linked with healthy lifestyle
136	5	And the good thing about nursing is that sometimes when I go home, I don't have to think about my patients, even though I'm stressed out about it. But at least I can rely on my friends, and the most they will text me for any follow ups that. So I would say, that's the healthy lifestyle and healthy mindset for me.	P11: Ability to disconnect from work once shift is over
136	12	It’s like enough for me to like eat something like a biscuit or like drink a milo.	P11: Sustenance over nutrition
136	11	It's like, no time to eat. Yeah, so normally, If I can go for a break for like 5 to 10 minutes. It’s like enough for me to like eat something like a biscuit or like drink a milo. Normally, I'll just go for toilet breaks.	P11: Lack of time to go for a proper break
136	14	There's a lot of falls, and unfortunately the consequences is very high, and the good thing about like my ward that I- so far like we are- we always sacrifice going to breaks. We just stand there so it’s safer for patient care, especially like most of the falls we had like there wasn't really a fracture that. Yeah. Then, when we do scans it’s fine.	P11: Sacrificing break time to ensure patient safety
136	18	Yeah, we don't really eat a lot, especially for morning shift, for afternoon shift and night shift it’s like much better. Yeah.	P11: Unhealthy diet of nurses
136	22	A good thing for the patients, ah. I mean sure we have to put ourselves first, but if putting ourselves first makes the patient injured, or like in the end something will happen. I rather not lah, even though even though we always jokes about it, like ‘aiyah, just leave the patient alone lah, don’t care lah.’. But in the end, we won't do it, because, you know, it's like the, the not right choice.…	P11: Prioritising patient's well-being over one's own health
136	29	Yeah. If I have to take care of like patients who can’t even like feed themselves, you know, all like sometimes they forget where they are, so they'll start. They start like trying to find their you know, their children are calling for them, you know, crying being drama. And it's like they are gonna climb out. And they're gonna like- worst case scenario they are going to fall down like, yeah. The…	P11: Empathising with patient's family for being frustrated at nurses and causing unnecessary stress
136	37	I would rather avoid the worst case scenario, because, you know. There’s probably a lot of stories in the news also lah. Yeah. You know, the ahma own self shift onto the chair and then kena fracture. You know that kind of thing. Like definitely, the hospital will protect you because you have documentations and everything but the guilt will be so much higher for the nurse himself, because you are …	P11: Sense of responsibility for patients' well-being
137	7	And every time when it's night shifts like you start to crave all the potato chips, you know, all that kind of thing. I would say, I've been trying my best not to snack so much during shift	P11: Tendency for nurses to be snacking
137	5	Hmm. Diet wise, I would say, out of shift it is okay. But during shift, it’s like, not really good. Yeah. Just normally will go for like fast food or like cai fan- cai fan is fine lah, but like, it’s still oily and stuff instead of bringing your home cooked food. And every time when it's night shifts like you start to crave all the potato chips, you know, all that kind of thing. I would say, I've…	P11: Unhealthy diet of nurses
137	11	but like during shifts like, I'll just eat whatever is available.	P11: Sustenance over nutrition
137	10	So I would say, outside of shift, like my family will like cook food. Or I'll eat outside food, you know, at a regular timing, but like during shifts like, I'll just eat whatever is available. Yeah. And normally, nowadays, I don't really eat during night shift also because every time it's like, no matter how much I eat during night shift, I will still want to eat post-night shift. Yeah, regardles…	P11: Irregular meal timings due to shift work
137	18	Yeah, because you know if you- last time I used to school like you right, like we would eat a lot, we would eat breakfast, lunch dinner. Sometimes even go supper. But like now is so different, so I guess I had to change my eating habits according to my shift.	P11: Reduction in amount of food consumed after starting work as a nurse
137	23	Then if it’s PM shift, I'll eat a early lunch and early dinner or for night shift, I’ll just eat a heavy dinner before going for night shift, and then eat a heavy breakfast. Yeah. It’s kind of like having a routine really helps. I guess, in coping. Yeah, I would say. Yeah.	P11: Adjusting to form regular habits in irregular schedule
137	28	Coping with the fact I won't be able to eat at normal timings. But I still want to eat, you know that kind of thing? Like, my body still needs the sustenance. Yeah. So I would say, I have to- and a lot of stuff have to work around our shift timings. For us to like, eat properly. Yeah. So it is a challenge. But I think each of us have our own eating habits.	P11: Difficulty in adjusting meal timings due to shift work schedule
137	31	Yeah, to try and cut, although I know I know people who have very bad habits like, there's a staff who like has IBS. So he always eats whatever he wants to, then he go toilet for damn long. It’s like, you’re not really taking care of your own body. Yeah. But I'll say, whatever lah. Whatever helps the person not to be so stressed, yeah I would say it’s fine. Yeah, probably.	P11: Formation of unhealthy habits due to work schedule
138	2	I would say my eating timings have changed a lot. Like normally, we would lunch at like, 1'clock, and dinner at like 7? Yeah. But when it comes to shift work, everything kind of shifts around. I don't really eat breakfast any more, I will just eat- Oh, so yeah, it just depends on the shift. I feel. Yeah. But I would eat at like odd timings. For instance right, for morning shift, I won’t eat break…	P11: Irregular meal timings due to shift work
138	8	Even for like going out, everything has to revolve around my shifts.	P11: Emphasis on the disruptive nature of shift work when it comes to scheduling
138	9	The good thing about it is that most of my friends are like nursing friends. Yeah. But when I have to go out with normal people, right? I only have to- I only can go out during my off days or my post-night shifts, or like after morning shifts, or even before PM shifts, if I have to go for breakfast like it has to be like 8 or 9 o'clock. Because I have to go to work by like 12, right? Yeah, so I w…	P11: Difficulty in scheduling social meetings with non-nursing friends due to shift work
138	32	like exercising is it? I honestly, I don't go for jogs anymore.	P11: Reduction in physical activity after starting work as a nurse
138	32	Yeah, I'll just go to the arcade. I don’t know if you but it’s something like Dance Dance Revolution. Like, it’s just Pump It up, lah. I just cannot jog, you know, because I don’t find it fun to do anymore. So I just go to the arcade for 1 and a half hour. It’s like a mini-HIT exercise ah, so I just go there for like once a week to exercise, maybe.	P11: Specific arcade machine as a form of physical exercise
138	36	But it’s like, if you know like when you work for long hours, then your standing for most of the time. Then it feels like it’s exercise, but it’s not, right? Like your teachers would say your heart rate have to go up and everything. But my legs are so sore, and I’m so tired.	P11: Lowered physical activity due to post-shift fatigue
138	39	I would say that I would rather choose my mental health over exercising. Ya, but, exercise does help with feeling better, I would say.	P11: Prioritise mental health over physical health
139	1	Yeah, so I try to at least get my exercise at least once a week. Yeah. I’ll definitely regret it in the future, but for now, it works for me	P11: Potential long-term negative impact due to lack of exercise
139	6	Yeah, exercising. Yeah it’s the same for everyone. You get the the high, and what do you call it? The endorphins. I don’t know, but you feel more awake? Like last time, pre-PM shift, I used to go for a runs, like you know, those fake people. Yeah, but I really couldn’t. Jogging just isn’t my thing. So nowadays I also go for like- okay I like K-pop, I go for like K-pop cardio maybe once a month? L…	P11: Physical activity mainly for release of endorphins
139	11	I think I really admire those people who really go for gym, you know that kind of thing before shift, after shift. And I know a lot of people who go right after their night shift, then they go home and sleep. I don’t get how they do it sia, it’s like, too much strength for me ah. Like you know, that’s why they’re in great shape ah, and I’m in a normal shape. But in the end, it boils down to whate…	P11: Amount of physical activity is dependent mainly on individual's own preferences
139	19	I mean, it's the same when you study right? Sometimes you just have no mood for any other thing other than to like rest. Or you want to like, watch a video or lie down? Yeah, I would rather choose those over exercising. I would say, yeah, kind of like winding down personally for me. Maybe for other people winding down is exercising. For other people, winding down, is like to go and see people. Ye…	P11: Different stress coping strategies work for different people
139	24	Yeah, at least that 1 hour would rather rest. Than go exercise and push myself the limit. Yeah, to me personally, this is a very personal thing. I feel. Because when I talk to different people also, they have different methods of like, you know, like motivating themselves. You know, they go out and eat like a bowl of ice cream, or this, but for me. It's just resting. Yeah.	P11: Simply resting as a form of de-stressing
139	32	Not important in the short run important in the long run.	P11: Importance of self-regulation for the long term health effects
139	37	Like my friends are like working full time night shifts in like [Public Hospital name], that kind of thing. You know, that kind of thing works if it's not a long-term thing. Yeah, I would. So I would say, like, it's important. If you want to keep working as a chief ward nurse. But if you are going to go back to like 8 to 5, honestly, I would say, like, like, whatever ah. Yeah, but that is also a …	P11: Working shift work is not sustainable in the long run
140	5	. I'll say the emphasis is probably more on like taking care of themselves, or like taking care of their body. Know that kind of thing. Like they have a different goal ah. I think, when it comes to relaxing, and all that kind of thing, or like carrying on with life, you have to have a goal right. So when I talk to them, their goal is always like ‘oh my body, I need to take care of it’, that kind …	P11: Motivated people more likely prioritising their own health
140	12	And they realise that exercise probably helps them to like focus. Helps them feel stronger- that’s what they say ah. Then they won’t feel so tired carrying patients, because just like what I said just now, like, geri is very tiring on the back.	P11: Positive effects of maintaining adequate physical activitiy
140	15	Honestly, if I had a bad night shift with like a lot of showering to do, because we normally shower our patients in the morning, then we sponge in the night or trolley bath at night. So it’s like very tiring on the back even though we wear the back brace. I will still feel very sore. My legs would feel like that swollen feeling. So I would wake up when I sleep, that kind of thing. Then they also …	P11: Nursing is a physically demanding occupation
140	21	And sometimes their coping mechanism is just exercising and just de-stressing which I personally do not understand. But I would say, it does help with stress, exercising. But then again, I have colleagues who don’t exercise, so.. To each their own ah.	P11: Different ways of coping with the stress in the workplace
140	26	Yeah. I would say I- I have fun because I go to the Arcade to like ‘fake exercise’ right? Or at least that's my kind of exercise. When my heart rate really goes up. I really sweat there for like 1 hour, like I feel good. After that I don't know how to say, yeah, it's really the endorphins. I feel my shoulders are lighter. After a tough shift, to exercise a bit, to sweat it out, like all the Qi co…	P11: Exercising as a way to release stress
140	39	or go and meet my friends, you know. I don’t know if there are other motivators. I’ll say having people who have about the same habits as you will motivate you, yeah. I guess	P11: Strong social support with similar interests to encourage healthier liifestyles
141	2	And then making sure I don’t revolve around my work, even though everything is about my work. But it’s making sure that I at least have the feels of a work-life balance	P11: Life outside of work
141	2	My motivator is taking care of myself. And then making sure I don’t revolve around my work, even though everything is about my work. But it’s making sure that I at least have the feels of a work-life balance.	P11: Main motivator to self-regulate is for one's own individual condition
141	5	To give my best to my patient, for as long as I can. Yeah, so I need to be at my top	P11: Self-regulation to ensure optimal patient care
141	8	: Oh. It's like not so straightforward I would say. Everyone's motivation comes from different places.	P11: Motivation is dependent on the individual
141	10	And then but to do that, I also need to take care of myself. Take care of my mental health. And so I want to feel good. Yeah, I think, okay, here, I think my main motivator is feeling good. Yeah. Making sure that I don't feel lousy when I go to work making sure that I don't hate going to work. Making sure that I kind of de-stress after work, so I don't have to think about it 24/7 because that use…	P11: Main motivator is for maintaining optimal mental health
141	13	Making sure that I kind of de-stress after work, so I don't have to think about it 24/7 because that used to be my life during probation, and it was the worst feeling ever like I would go home.	P11: Period of starting work as a nurse the most stressful period
141	33	. So if you do wrong, they won’t say behind your back. Actually that day you forgot this and that, and they’ll say it in a very nice way. But you kind of feel like shit you know. In the end you pass to someone, even though I know they are like taking over from me, so we are all doing our part to do this, but in the end, I delay patient’s care by ignoring all these kind of thing because the referr…	P11: Inability to disconnect from work due to anxiety of having forgotten an aspect of patient care
142	5	which I think why my probation was hell. And I think most people, the probation period was also very bad. Initially, the 4 to 6 months, you really feel like shit because you are learning everything. Everything is so new, and you miss out everything. Then your preceptor will call you out for it, because sometimes it will affect patient safety. Or like you’re just being dumb lah, that kind of thing…	P11: Difficulty in transitioning into a full-fledged nurse due to the amount of things to learn
142	11	And then maybe think about 1 to 2 hours post-shift. Maybe talk to my nursing friends like, “hey today this and this happened”. So there’s a bit less pressure like, “oh no my patient is going to die”, you know that kind of thing? Once in a while it’s fine, you know, like it’s normal. We can’t control a lot of things in life, and I come to accept that.	P11: Venting frustrations to nursing-related acquaintances that can relate as a form of stress relief
142	14	We can’t control a lot of things in life, and I come to accept that. Yeah, sometimes my patient’s blood goes wack, it’s not my problem, it’s their problem. It’s just that I didn’t catch it fast enough. But I just have to accept it- that I’m human ah, I just can’t do so many things at one time. Yeah, so I would say that’s me working my best that my patient can have the best care and I get a piece …	P11: Acceptance of inability to help all the patients
142	21	Yeah, sometime I would like, okay, I'll plan out everything for the day already, like, my off, my post-night, you know, I’ll plan everything already. Oh, I call it my friends, you know, I cook food at home with my family like that kind of thing. Then, they asked me for OT. Okay, if I don't have a solid plan like my friends haven't settled anything, and the staffing is really very bad. I'll go bac…	P11: Scheduled activities outside of work disrupted due to manpower issues
142	27	Normally I would- okay. I would- I would limit myself to like one or 2 OT per month. Yeah. But it really throws everything away lah. Yeah, even though the money is good. But yeah, I would say, it's- if I can don’t OT, it’ll be better.	P11: Barrier to self-regulation: overtime
142	26	And it will ruin everything honestly but you know, I will feel bad if I don't go back. Yeah, I know. Normally I would- okay. I would- I would limit myself to like one or 2 OT per month. Yeah. But it really throws everything away lah. Yeah, even though the money is good. But yeah, I would say, it's- if I can don’t OT, it’ll be better. But yeah, I OT just to help the ward	P11: Feeling guilty for not helping out in the ward when understaffed
142	30	other barriers are like normal human people, like you lazy lah, sometimes you have no mood. Yeah, that kind of thing.	P11: Barrier to self-regulation: laziness
142	33	Sometimes you just don't want to do anything. Yeah. So in the end I'll just- instead of like eating a proper meal, you know, maybe I’ll just skip and sleep. You know that kind of thing. Or I'll eat unhealthy things, I think that normal. I just need to de-stress, you know it's fine.	P11: Inactivity as a form of de-stressing
142	40	So MC Is like fine, you know, like we'll work with the minimum. But we won't work with like less than minimum. But now we are always working with less than minimum. Yeah. So normally they'll call people to come back. Yeah. So obviously, there always be those few that come back often, you know, to help out the ward lah, because they really like the ward that kind of thing. Yeah. But most of the ti…	P11: Manpower issue exacerbating high patient loads
143	3	But if I really have no plans, I would just OT ah. Not for the money, not for the money. But I need to help out in my ward because I know- and I think if you work long enough, you would know how it would feel to work a bare minimum. It’s so bad, honestly. I just hate that feeling so you don’t want others to go through it. Yeah, so I would say like, I probably worked 10 OTs compared to people? Don…	P11: Doing overtime to help ward alleviate staffing issue
143	17	So I take out myduty app, right. Do you use it? You use it right?	P11: Using an application to help facilitate scheduling
143	20	Sometimes they are free, sometimes they aren’t. But it’s fine. But it’s like having someone that can feel with you, it helps ah. And then maybe afterwards go out for a meal. Like even now ah, me and my friend are post-night. So we both go out and chill, that kind of thing. It helps. Not exactly having the same exact habits, but at least like similar habits. Like talking about anime, this kind of …	P11: Importance of having social support with similar interest
143	30	Yeah, I guess. Yeah. I like helping people. And you know, it's very fun to like learn about conditions, you know. Or like talk to the different doctors. It's fun, but with it also comes the stress. Last time, I don't really think about this kind of thing, but yeah, after talking to you. I realize, yeah, that in the end, I just, I just want to do my best and feel good.	P11: Desire to provide the best patient care possible
144	9	. Yeah, I think it stems from, I really don’t want to do anything, because I already did so much during work, but I still have to, you know. I would say the barriers are being lazy.	P11: Barrier to self-regulation: post-shift fatigue
144	14	Better, I feel less stressed. Yeah, I feel like I can actually think clearer. I won’t feel so much pressure. Yeah, I used to, I used to succumb to it, like, you know, when too many things come over or like the doctor tries to talk to you when you’re serving medicine. Now, I can do it already. Like it's like much better. I don't know if it’s because I'm used to the routine now. Or like because I k…	P11: Self-regulation improves work performance through improving mental clarity
144	26	I mean, my. my mother does nag a lot. Yeah, if I go, I eat too much. you know. Like, don't come home for cooking or like I don't- instead of like sleeping enough, I will- hmm, it’s very mother things ah. Like, let’s say night shift, I only sleep, like from 10 to 2. Then I go out after that. Then I come home, and nap again. Then she will be like "why don’t you just sleep from 10 to 4, then you go …	P11: Family influences self-regulation habits
144	37	Let me check. I think nothing. Like what, physical? I have the healthy 365 ah, if I want to go for the free things. But that’s very rare. Hmm, but nothing eh. Coffee app? Nothing, really nothing.	P11: Does not use any other app for self-regulation
145	13	You're not scared to ask questions. I think that is because our seniors built that kind of culture. Yeah so, if like there’s a new staff, you know. You ask a lot of questions. Sometimes you know people can be very paggro about it. And then they rage like, “what do you mean you don’t know about this? I thought you come from degree, you know. How come you don’t know all this thing?”. I heard a lot …	P11: Positive workplace culture that encourages asking of questions
145	24	Yeah I would say, it’s better than other wards that I hear where they will scold people to cope with the stress. Like they will just let it out and rant on someone ah. Sometimes we need that, but it’s not healthy. It’s very not healthy. So I would say, on off days, if my friend really wants to rant in the pantry for all of us to hear, all of us will be like “yeah, yeah”, but it’s not an all the t…	P11: Workplace that allows staff to vent their frustrations to help maintain mental health
145	32	I think it’s not perfect ah. Because of the stress, everyone MCs right, so it creates more stress, that’s the bad part about our ward. Yeah, but I think in general, the people are fine. It helps to- you know when you have that culture, where people come in, they will also join the culture. Yeah, so if it’s a bad culture, people will also join that bad culture. So I would say it’s mostly good.	P11: Workplace culture can influence an individual's own self-regulation habits
145	39	Asking us to come back for OT, I don't think they care. They will verbally say it, but they won’t reinforce it. Like, “hey why you never go home on time?”, “why you never go and eat?”, you know? Why you this, why you that? But will they enforce it? No. So I would say they are there for like support, but you know, different kind of support	P11: Nurse managers do not care about physical health of staff
145	39	Asking us to come back for OT, I don't think they care. They will verbally say it, but they won’t reinforce it. Like, “hey why you never go home on time?”, “why you never go and eat?”, you know? Why you this, why you that? But will they enforce it? No. So I would say they are there for like support, but you know, different kind of support. More, I would say management is management lah, what can …	P11: Nurse managers inability to help ground nurses with their health
146	17	They make a lot of effort, like they say “oh, can go for this exercise together”, or like go and eat healthily, then can go for this workshop to see all this stuff. Will I go for it? No. I don’t know how else they can help. Because in the end it’s like- that’s not what we need at the moment. But then again, that’s higher management. I don’t know what else they will do besides like, give us more l…	P11: Institution current measures are ineffective
146	31	I think not effective. Even when I ask my colleagues, they will be like, so where’s the extra leave? Or like public holiday, when am I gonna have it? Like this kind of thing, because you know, election day that kind of thing right. But ya, I don’t hear anyone talking about it.	P11: Current measures may not be enforced
146	35	No, I won’t go for it ah. Yeah, like, why waste my time right. When I could be going for something I really want to.	P11: Institution-organized activities low participation due to lack of interest
147	1	K-pop stuff? I don’t know, something that’ll interest me? But then again, I don’t think they’ll ever have this kind of thing. Because like, it’s very general right. I mean like last time, Nurses Day, they did try to have a dance and stuff, but I’m not going to participate. It’s not my thing eh. Maybe if it’s a ward thing, I also don’t really go for it. It will be hard to motivate me. Yeah.	P11: Lack of interest in institution-organized activities
147	9	Maybe when I grow older, I will have less time? But maybe at that point, I need to like learn more about my health, you know. Touch wood something happened. Maybe then I'll go for all this of extra things that were be relevant to me, but for now it’s not relevant to me. Yeah. Yeah. So I don’t really need this kind of thing.	P11: Lack of impetus to change current lifestyle
147	18	, if it's next time, it's more applicable to me. For instance, like eating healthier. But then, you can google stuff right? But it will be nice to hear from an expert, I guess. Or if I have like no more activities to go to and I want to exercise, or like free coffee, then I think I will be inclined to go.	P11: Inclination to go improve lifestyle once reason to change is acquired
147	28	Maybe if there's enough staffing I'll go for it.	P11: Staffing issues are resolved, more freedom to choose to go
149	10	My work is relatively, physically intensive, because there's a lot of of movements that's required, and also a lot of your own body weight that is required to manage the patient,	P12: Nursing is physically demanding work
149	12	it can be quite heavy and stressful as well because of the intensity of the work that we do and the criticality that it involves in as well.	P12: Nursing is highly stressful since it involves life-or-death situations, especially in ICU setting
149	17	Healthy lifestyle probably would be to have adequate rest, and adequate time to eat. And also exercise, and, as well as the mental health aspect, to have time to offload and de-stress such that you don’t bring your baggage home, or let it affect you outside of work, or even in work as well. You just have to be quite able to be in control of the situation and not let the situation control you	P12: Healthy lifestyle constitutes sufficient rest, balanced diet, exercise and maintaining mental health
149	18	to have time to offload and de-stress such that your don’t bring your baggage home, or let it affect you outside of work, or even in work as well. You just have to be quite able to be in control of the situation and not let the situation control you.	P12: Ability to fully disconnect from work is essential
149	24	Because there's always things that are unexpected. So if you let the situation overwhelm you, and then you will not be able to be in control and make the necessary movements and actions you need, because you're too overwhelmed by everything around you. So if you have a proper understanding or framework in mind for yourself on how to deal with difficult moments or stressful situations, then it wil…	P12: Maintaining composure in the face of unforseen and overwhelming stress at work
149	32	Because work itself is already stressful, your own nursing activity, your own nursing work,	P12: Nursing is highly stressful
149	33	you also have to take into account that there's also the social aspect of work where you have your managers and your colleagues, as well as your family as well. So if you have to put all this into perspective, like doing, your work could be difficult. But there are other factors that come into play whereby the situation may not help if you have a difficult manager, or you have difficult colleague…	P12: Importance of social support as an outlet for stress
150	3	I will take the time to talk to some of my friends or colleagues who are in similar backgrounds, such as healthcare and also exercise.	P12: Various ways of coping with stress
150	4	So that's one of the other outlets that I have. And probably just do a little bit more reading on either self-help or reading about the difficult parts that I do not understand, to get clarity on what I'm experiencing. So it's more of trying to again a deeper perspective of what I am encountering. Instead of trying to be reactive to the situation	P12: Reading as a form of stress relief
150	13	Just I try to exercise at least on a daily basis. If not. I'll just go at least 4 to 5 times a week. So, to ensure that at least I still am a bit healthy, and well enough to manage my own weight.	P12: Maintaining physical activity levels despite nursing work
150	20	To maintain my weight and to stay healthy. That's all. Hmm, yeah, that’s all really. It's just to maintain my weight and to stay healthy.	P12: Motivation to maintain health simply to remain healthy
150	24	Dietary habits? I’m satisfied with my current diet. I have no particular diet that I follow.	P12: Content with current dietary habits
150	25	So I just eat and drink things that I enjoy, and I want to without restrictions, so I do not impose any diet on myself, and I just choose what I want to eat.	P12: No conscientious effort to maintain a certain diet
150	30	So yes, my lifestyle didn't change. It was a little bit more sedentary than it currently was because it took me time to get used to my work.	P12: Reduction in physical activity due to taking time to adjust to nursing work
150	31	And it's only after a period of study that I went, and I realized I had put on a bit of weight, and I felt more sluggish because of the inactivities that I- that the lack of activity I have rather and just having a free diet without any output. And I realized I was not able to support myself and work because my work is quite labour intensive, so that gave me a bit of reason to exercise and to mai…	P12: Maintain moderate physical activity levels for aesthetic reasons
151	4	I think that it's a very individualised thing, because every nurse is different. If they have different circumstances, like singles and married individuals. We'll definitely have different priorities.	P12: Nurses have different priorities when it comes to self-regulating
151	4	I think that it's a very individualised thing, because every nurse is different. If they have different circumstances, like singles and married individuals. We'll definitely have different priorities.	P12: Self-regulation is a very personalized matter
151	6	So I am still not married, so I am still able to have the time to exercise, and have the liberty to do it more frequently on a more frequent basis compared to some of my other colleagues.	P12: Outside responsibilities may hinder self-regulation
151	9	If having a buddy helps, then maybe it's good to go with a buddy to exercise, or if you need to use classes to motivate you to stay on track because it's paid classes.	P12: Importance of social support to encourage self-regulation
151	11	Then it's also another alternative to use or just utilize the facilities that are near us like our house gyms, or the work gym. If it's really necessary to just use something near you and it's a low cost as well.	P12: Making use of easily-available facilities to encourage self-regulation
151	21	I guess it's just having the mental strength and the determination of wanting to continue to exercise. Everyone has different motifs for their own reason.	P12: Self-discipline is required for self-regulation
151	22	To exercise some is purely for physical appearances, some is to maintain their strength, to build their strength. Probably others are also just for health purposes, to stay fit for this for their age. I mean, we have nurses of all ages, and they can exercise for different reasons, either for rehab, for maintenance of figure and maintenance of health as well as personal interest in exercise as wel…	P12: Myriad of motivations for nurses to stay fit
151	31	I believe, a similar like-minded community would be one of the factors So if you do have more peers or people, you are around to also exercise, and are willing to exercise with you. And do not put off exercise. The likelihood you would exercise is higher, because there is another motivating factor whereby the social aspect comes in	P12: Facilitator of self-regulation: social support
151	34	And also, personally, I feel that it's very ingrained to the person who wants to exercise because we are no longer mandated, like in school, whereby you have to go for physical activities, like in PE classes. But now it's a choice, it becomes a personal choice to exercise. So if they have a wiill to exercise and do participate in physical activity. it's probably have to stem with something that r…	P12: Facilitator of self-regulation: intrinsic factor
152	3	Oh. barriers will probably be time, and fatigue.	P12: Barriers to self-regulation: time and post-shift fatigue
152	3	Because we are working adults, and it's quite tiring to set up the time to go and exercise. So it's either before- unless it's either early in the morning before afternoon or after your shift, whereby it's probably in the evening. So there's no guarantee how the day would be. So we just have to choose a day and a time to exercise and regulate your own intensity of the activity that you choose to …	P12: Time is very limited for self-regulation
152	25	Maybe cost can also be a barrier if you choose to participate in more costly activities that are available in the market. But you like them, but you don't want to pay so much for them. So you probably may not go for such classes that often. And also memberships, and outside gyms are also relatively costly, and to make it cost-effective, you probably have to go quite frequently, but if you don't h…	P12: Barrier to self-regulation: costs
152	30	And probably motivators would also be, maybe, if there are incentives or rewards within the company. If you choose. if you have, like participated in some exercise games that they have hosted, and you stand in line to win some prizes so that can help to kickstart the the journey.	P12: Facilitator to self-regulation: incentives
152	33	Yeah. probably another barrier is also the fear of wanting to display yourself. If you are not fit. Or you feel that you don't look fit enough to exercise outside, compared to people who are already exercising on a regular basis. and the lack of knowledge or not what to do if you choose to, if you want to exercise on like specific activities and without sustaining injuries at the same time	P12: Barrier to self-regulation: lack of knowledge on how to properly start
153	2	but they are not sure how and where to seek for help, so they would just skip it altogether because it's a hassle unless they are really interested and yeah, willing to seek for advice and help. So if you choose to exercise on your own, but you have no knowledge on how to safely exercise. The risk of injury is very high, and when you injure yourself there will be a downtime, and the recovery peri…	P12: Difficulty in starting a healthier lifestyle
153	15	In fact, I feel that it gives me a bit more strength to assist with my patients better, so that I am able to hold them stronger and be of help with my teammates as well.	P12: Self-regulation leads to greater strength to assist patients with
153	17	just need to know how to better schedule my time and be in control of it. So the only thing that would probably delay my- probably would affect the scheduling is when you work. There is no definite- there is no exact end time unless you know specifically that it's going to end early or end on time because some days we will never go back on the dot, it is highly unlikely in my area. I'm not so sur…	P12: Scheduling difficulty due to shift not ending on time
153	27	Ah, just fitness trackers from the phone. Just that one only to track the physical activity that I do. That's all.	P12: Use of applications for tracking of physical activity
153	30	It will just show the amount of energy and how many minutes I've exercised and the frequency of exercise. So that's all I wanted to check. So that's all I needed to check as well. Perhaps if it's all distance related, then I can see how long and how far I went. And maybe that can also be a source of motivation if I need to maintain or improve on the speed.	P12: Actively tracking physical activity progress
154	7	So in my area, we have a lot of people who do exercise, so that is a source of mutual motivation whereby some of us will get together and go for a class or go for a gym session together and participate in physical- like some sort of activities, or recommend different types of activities to one another, to try. And that is a way that we motivate each other to exercise because everyone engages in p…	P12: A workplace with like-minded individuals as a source of motivation
154	22	I guess, if it’s like for dietary, then the organization itself has healthier food choices if you are buying from the workplace itself. So there isn't much of like unhealthy food that's available, if you are asking. So people who choose to eat there, maybe- I won't say limited, but they have lesser, unhealthier options to choose from	P12: Workplace limiting unhealthy dietary options can aid in self-regulation
154	26	maybe because work is more- it gets difficult sometimes, and it's not always the easiest thing. So people are always relatively penned and stressed at work. So there may be moments where people are very tense and situations are tense. And the way they regulate their temper or anger is probably to be very direct and just talk it out in front of everyone. So it's a very direct way of communicating.…	P12: Stressful nature of job influences individual's communication style
154	33	Other self regulatory habits, there's no regular time for food, because we work by shifts. So it's really our dinner time is really earlier than most people, and our lunch time as well. So it's not really well regulated, although we do try to get everyone to have time to rest, or, if they choose not to eat, at least time to rest. Time off the rest. Yeah.	P12: Irregular meal times of nurses due to shift work schedule
155	1	Ah, yeah, I guess it does hinder, especially with regards to sleep schedule. So like by working on shifts, we have relatively irregular sleep schedules.	P12: Shift work negatively affecting sleep schedule
155	2	So if we are doing afternoon shifts and the next day you're doing morning shifts, you're probably getting maybe at most 5 hours of sleep a day, and if you really required longer hours, then it's very hard to get that. Because you are going back to work within the next 12 hours or lesser. So if work ends late, and then you have to be back on time the next day, so that gives you a very short time,	P12: Shift work leading to inadequate rest time
155	7	irregular sleeping schedules can make people very irritable, and sometimes affect their regulatory habits, such as binge eating or wanting to sleep more. And having very bad control over themselves.	P12: Irregular sleep schedule can lead to poorer self-regulation habits
155	10	So it also puts those who do night shift at risk for developing poor behaviors as well and poor habits	P12: Night shift workers has risk for developing poor self-regulation habits
155	7	irregular sleeping schedules can make people very irritable, and sometimes affect their regulatory habits, such as binge eating or wanting to sleep more. And having very bad control over themselves. And also like, if you do night shifts, we're always at risk of weight gain and a lot of other health conditions. So it also puts those who do night shift at risk for developing poor behaviors as well …	P12: Negative impacts of irregular sleeping schedule (more irritable at work)
155	11	Yeah, so the shift itself is quite tiring. Shifts are not easy, because it takes a while for the body to get used to.	P12: Shift work is physically tiring
155	14	So rest is often compromised on our side. And if you're tired, then you probably wouldn't want to do other things.	P12: Barrier to self-regulation: post-shift fatigue
155	18	: I don't think the nurse managers are in a position to regulate our health whereby they don't even have time to- I mean they don't even look like they are fit to begin with, I'm so sorry to say that. Half the time they are mainly either very obese or like they are- they don't even have time to go home on time.	P12: Nurse managers are poor examples of healthy living
155	20	Half the time they are mainly either very obese or like they are- they don't even have time to go home on time. So they are going home late, like after 2 shifts.	P12: Nurses obligations affects whether they go home on time
155	21	So I don't even think they have time for their own self if they start at 7 and you leave at 9, so I don't really know where to get the time to set an example to regulate good behaviour. So nurse managers, I don't think they are the best examples, because they don't seem to be doing a part. And yeah, we don't really see. I don't really see how they can actually help and support physical activity.	P12: Nurse managers have no role in helping with self-regulation
155	32	No, if they aren’t fit and you are asking them to promote fitness, it doesn't make sense, that's what I'm saying. If you're asking to use the nurse managers to promote that, and then, if you're asking nurse managers to promote maybe good communications and like de-stressing, then they better- they have to be someone who is good at communicating or someone who is not easily angered, and probably s…	P12: Inability to be examples if they do not practice what they preach
155	38	If they do have all these, and they are fit, and they are- they look fit, they look healthy, and they regulate- like promoting all these behaviors, then. Yes, it does make sense. But from what I do observe, it's like they don't always seem to be the fittest people around you. They have a very busy schedule as well. And also very tense because of the nature of their work. So not everyone is a good…	P12: Difficulty for nurse manager to be a good example due to heavy workload
156	9	Definitely. I mean, if let's say you are someone who is obese trying to educate someone on weight loss. Or if you are a patient who is buying food, and the nurse in front of you asks for 100% sugar in her drink. And the next moment she's telling you on how to prevent diabetes. Then there's a lot of hypocrisy and contradictory statements like within the action and the statements. So it just become…	P12: Hypocrisy of educating patient if they themselves do not embody their teachings
156	13	So it just becomes something that is knowledge that they have- the nurses have on what's good and what's bad, but not practice because of the lack of interest of practicing, or their own personal preference is to have and to enjoy their current lifestyle.	P12: Nurses not practising what they preach
156	20	They are aware. However, it is their duty to educate, it is our duty to educate our patients on what's good and what’s bad. But whether you yourself choose to practice is another set of issues altogether.	P12: Educating patients is part of the nurse's job scope, regardless of practising
156	23	And it's on your own onus to practice it. And if there are no penalties or if there are no rewards to encourage you to probably practice healthy behaviors for some people, I would say, then they would choose not to. But if they are genuinely just interested in managing their own health, then they don't need the rewards to begin with.	P12: Self-responsibility to maintain health is required for self-regulation
156	25	But if they are genuinely just interested in managing their own health, then they don't need the rewards to begin with.	P12: Incentives to encourage self-regulation not needed if health was the priority
156	29	until they find a reason that they resonate with like, maybe a health condition strikes them, or a loss of a loved one from a condition that could have been prevented. Then that would be probably the impetus. Or perhaps, like the factor that sparks the change. Otherwise, for most of them, or most people rather, if there is no reason to change. they probably don't see any value in adopting somethi…	P12: The need for a reason to want to change to a healthier lifestyle before initiating a change
157	1	I mean, workload is quite heavy, not just because of patients, but because of the demand from your patients as well.	P12: Nursing has a high workload occupation
157	8	I mean, they do try to tell you that there are activities. There are freebies, there are staff rewards and benefits, but- and like, maybe dinner and lunches you can attend.	P12: Institution-organized activities available for healthcare staff participation
157	12	You don't feel like you are the targeted audience because it's the office hours people who benefit most from such things because they have more fixed hours, and these events are organized by people who have fixed hours. So it is not something that you would say you want to try and look forward to, because it's almost impossible based on the nature of our work, where it's very busy and turnover is…	P12: Institution-organized activities are not catered towards nurses, instead to administrative staff with office hours
157	10	But half the time you have shift work. And this doesn't apply to you. Because these events start probably from 12 to 2, and then you are back into the ward. You're not like the target. You don't feel like you are the targeted audience because it's the office hours people who benefit most from such things because they have more fixed hours, and these events are organized by people who have fixed h…	P12: Inability to participate in institution-organized activities due to nature of nursing shift work
157	19	People are just sticking to KPIs So there’s a lot of factors. I mean, the hospitals can say “oh the institution can try”. But if everyone is all trying to follow a KPI or achieve their KPI, it becomes something that doesn't really affect those who are doing inpatient work. Yeah, of course, everyone is just chasing numbers at that point in time. Yeah. So I'm not so sure what the organization can h…	P12: Disillusionment on institution's ability to help nursing staff
157	24	And probably, maybe if they really want to reduce our mental health stress from the patients, or like from the family, is to be very firm with like patients’ families who are demanding, unreasonably demanding or not safe for us to work with. That's one of the areas, but other than that I don't really know what else they could do to help us.	P12: Institution can help nurses by being firm towards uncooperative patients
157	32	: It doesn't affect people who do inpatient care, like ward level care. I would say, because mainly these activities happen around our busiest time and not our break times. So it happens during the breaks of people who have office hours, it happens during their break time. So, thus, it doesn't really have much of an impact on us because it's hard to find time to go down. Unless, like your boss ma…	P12: Current measures ineffective towards ward-level nurses
157	39	Yeah, they have organized like classes, like zumba classes for those who are interested or like pilates, and they pay like a small fee for those classes, and they have those- I think now that COVID is more or less settled, they have restarted those interest groups like badminton interest groups. And those who are interested can join. Then people put up notices to us interested parties to join. Ye…	P12: Institution-organized interests groups
158	6	Personally, I would find that it is too much of a hassle, unless I'm very interested in it. I would consider. Otherwise. I think I'll just settle it on my own. Yeah.	P12: Participation in institution-organized activities too much a hassle
158	18	So you do have new staff, new numbers coming in, but it takes time to train them, and if you are in a more senior role you are expected to oversee, so that can be another mental stress, because you are taking on a teaching role as well. And you are also doing your own things that you need to maintain, and you need to impart adequately as well. So that comes a little bit of a stressor as well.	P12: Teaching of new staff an additional source of stress
158	22	And I guess, like the changing needs of like the healthcare is also a bit of a stressor. So things are a bit more complex nowadays. so that becomes a bit- things can become a bit busiier as well. So yeah, just having to navigate through everything	P12: Evolving needs of healthcare an additional source of stress
158	28	Miscellaneous work, or like newer treatment plans and more complex treatment plans and things are not as clear cut as previously. Like, you can have multiple ways of managing our case, and it can be very redundant at times, but because you're not in a position to overwrite your medical team, so the medical team can offer many different kinds of life-prolonging therapies for patients at the expens…	P12: Redundant miscellaneous work in nursing a source of additional stress
159	1	There is a lot of changes in the current families that we see so- and the expectations of Singaporeans are always very high and expecting things to be done fast, and everyone sees themselves as a priority.	P12: Singaporean high demands
159	6	So yeah, it's having to manage increasingly difficult demands which you probably- we probably won’t have learned it or experienced it in the school setting. So, it's something that is a skill that will have been, which has to be learned via experience. It's a difficult thing, I would say, because it changes, demands changes quite quickly. and they are getting difficult day by day, because everyon…	P12: Learning to adapt to increasingly difficult demands at the workplace as a source of additional stress
161	28	I think health is very multifaceted so it can encompass your physical health, your mental health, your psychological health. And your emotional well being as well. So in order to have a healthy lifestyle, all these aspects of health need to be addressed. That's my definition of health.	P13: Healthy lifestyle includes various aspects: physical, mental, psychological and emotional aspects
161	34	Actually, I don't think my dietary health is very optimal. Number one, because shift work, is very- the hours are very varied.	P13: Unhealthy dietary habits due to shift work
161	36	Sometimes we don't eat at regular hours because of shift work and especially because when we are working in a ward based setting, there are no fixed hours for meals. So your shifts- so your lunch hours actually depend on what break you are assigned. So some days for example, I can go for lunch at 10:30, or other days. I can go for lunch, as early as 2:30 pm. For dinner-wise, the earliest break ma…	P13: Irregular meal timings due to shift work
162	5	I think personally, I haven't really focus on having a lot of balance meals because of the hassle that food preparation takes. So yeah, I think the combination of these 2 factors are why my dietary health may not be the best.	P13: Hassle of meal preparation a barrier to healthy diet
162	10	I think actually, I do want to improve my dietary health, but it requires a lot of conscientiousness. We have to always be conscious of what we're putting into our body, what we would like to prepare for next meal. There's a lot of meal planning and thought involved.	P13: Changing to a healthy diet requires conscientious and active effort
162	13	But I think that as we work in such a stressful and taxing environment, I think I also believe that it is important for us to take- to not take dietary health for granted, and to also, incorporate a good balance of nutrition every day, so that we don't- we are able to sustain, you know, have a energy level sustained and manage our workload. And because I do notice that I get very lethargic easily…	P13: Importance of healthy diet in nursing occupation
162	21	I would say that my current lifestyle is relatively quite active. I do exercise outside of shifts.	P13: Nurses having adequate amount of physical activitiy
162	21	I would say that my current lifestyle is relatively quite active. I do exercise outside of shifts. I visit the gym, and I engage in other recreational activities that are quite strenuous. Yeah. So in terms of physical health, I think it's better than average.	P13: Engaging in physical activities outside of work
162	26	Okay, I think I would just like- I'd like to explore a range of activities that are outside of my work. And I do find that sometimes nursing can be a bit repetitive. So I like to be spontaneous outside. And it is a personal preference. Yeah. And I I think I wouldn't enjoy being sedentary, outside of work.	P13: Personal interests in activities outside of work
162	30	So as physically tiring and demanding I think nursing is because we have to stand long hours. That's quite a bit of physical exertion involved during like turning patients,	P13: Nursing is a physical demanding occupation
162	31	it’s still very necessary to engage in physical activity outside, to not only improve your physical health. But also your psychological health.	P13: Importance of physical activity for physical and mental health
162	35	Okay, okay. So I think mental slash psychological health has been like a very rampant topic recently. Especially for nurses, because we do face lots of stress at work. So it's important for nurses to be mindful that- be mindful of our stresses and actively engage in activities that reduce our stress	P13: Nursing is a highly stressful occupation
162	38	So for me, that would be engaging in physical activity outside, like running, hiking, swimming, kayaking, and also to find a supportive group of friends outside of work.	P13: Relieving stress through physical activity
162	39	and also to find a supportive group of friends outside of work.	P13: Importance of social circle in relieving stress
162	40	So you maintain that balance between work and personal life. So these 2 things, these 2 things- the activities that I engage in outside as well as my support system will really help me to maintain that mental health. Yeah.	P13: Work-life balance to maintain mental health
163	3	Okay. So initially, when I started work, it was during the COVID- the height of the COVID pandemic. So it was 2020. There were a lot of restrictions in place. We couldn't really go outside other than to go to work. There were restrictions on exercise outside of home. So I think during that period, my physical health wasn't the best and we couldn't really socialize as much as well.	P13: Negative impacts of COVID era
163	7	So I gained- I gained weight and I felt very unhealthy, I felt that my mood was low.	P13: Unhealthy lifestyle after started working as a nurse
163	3	So initially, when I started work, it was during the COVID- the height of the COVID pandemic. So it was 2020. There were a lot of restrictions in place. We couldn't really go outside other than to go to work. There were restrictions on exercise outside of home. So I think during that period, my physical health wasn't the best and we couldn't really socialize as much as well. So I gained- I gained…	P13: Reduction in physical activity when starting work as a nurse
163	6	my physical health wasn't the best and we couldn't really socialize as much as well. So I gained- I gained weight and I felt very unhealthy, I felt that my mood was low.	P13: Lack of exercise negative impacts to physical health
163	14	I would say that my mental, slash emotional health was really quite turbulent. Especially during the start of work, especially when I transitioned from being a student to be a working adult. So because, as I mentioned, it happened during the peak of COVID it was really quite a stressful period. And being in a COVID ICU I was not fully mentally, and emotionally prepared for the amount of stress th…	P13: Difficulty in transitioning into a full-fledged nurse
163	18	There was a period of time after I started working where I felt that I felt a lot of self-doubt and I felt I was in very low moods. It was a duration of 6 months. And it was during my precepteeship. Yeah, so that was a very challenging time.	P13: First few months of nursing a challenging period
163	22	So I found some mentors at work who actually guided me through that time. I found my university friend group of nurses. We were very close, so we supported each other through that time. And I also managed to speak to a few of my nurse managers and let them know how it was doing. So they will check out on me regularly. So all of these helped me to get through that very difficult time. And now I fe…	P13: Importance of social support system for mental health
163	32	I think that self regulating a healthy lifestyle is really quite essential.	P13: Importance of self-regulation
163	33	Number one, because nobody can force you to be healthy. And everybody, I believe that everybody should take accountability for your own health.	P13: Self-responsibility for their own health
163	38	other friends who don't really regulate their mental health or emotional health well, they get stressed very easily	P13: Lack of self-regulation leads to being easily stressed
163	34	I do see nurses and colleagues who don't really regulate their health in the best way. And there are a lot of effects that come with time. So, for example, a colleague who does not exercise, and does, for example, permanent night shifts, she gets very stressed easily. And she has some hormonal changes, and she has to rely on melatonin to sleep. My other friends who don't really regulate their men…	P13: Lack of self-regulation negative effects
163	39	they get a lot of gastric issues which are stress-related which impacts them not only during their work, but it also affects their personal life.	P13: Lack of self-regulation leads to stress induced physical conditions
163	41	So I think that it is very important for us to take accountability for our own health and not just our physical health, but also mental and emotional health.	P13: Accountability for oneself's own physical, mental and emotional health
164	4	, if it's not properly regulated, or if effort is not taken to maintain physical health, often times at work, you might face a lot of injuries. For example, back strains, wrist injuries from the constant turning and patient maneuvers that we do which have- which actually happen more often than I realized when I first started.	P13: Lack of self-regulation can increase susceptibility to injuries
164	8	they don't only affect work life, but they also affect your personal life because you carry those injuries back home, and they impact your ability to, for example, do household chores or to go out and spend time with your family and friends.	P13: Lack of self-regulation can affect not only work, but also personal life
164	11	if it's not properly maintained, if there are no- if you do not take active steps to ensure your mental and psychological and emotional well being, then you're more susceptible to stress at work. You're more susceptible to stress in general, whether it is family, whether the sources are family related stress, work related stress or other kinds of stress, and also affects your, I think, hmm. Your …	P13: Lack of self-regulations leads to inability to overcome challenges
164	23	quite surprisingly shift work, because I do acknowledge that sometimes it's a drawback, because the hours are not regular, but at times it gives me the flexibility to be able to exercise during non-peak hours or exercise during hours where I feel more rested. Then let's say I would, than if I were to be doing a regular 9 to 5 job. And I like that shiftwork gives me this flexibility because I can …	P13: Facilitator of self-regulation: shift work facilitates scheduling of outside activities
164	29	Yeah. But rather what what motivates me is more of friends? I do have a group of- I do have groups of friends who also share similar hobbies, interests. And as such we do- we align our lifestyles that way. I think that physical activity right, is rarely a solo thing. And friends really help to keep you motivated.	P13: Facilitator of self-regulation: social support
164	33	I think, personally, one has to be intrinsically motivated to involve themselves in physical activity. Whether be it for long-term health reasons or for aesthetic purposes. Yeah. All these are factors as to why I'm personally motivated to upkeep an active lifestyle.	P13: Facilitator of self-regulation: intrinsic motivation
164	39	: Initially it was a barrier, but I found ways around it such that I involved shift work. Well, I managed to weave in activities in my shift work.	P13: Shift work can actually facilitate self-regulation instead of hinder it
164	39	Initially it was a barrier, but I found ways around it such that I involved shift work. Well, I managed to weave in activities in my shift work. So rather than having, for example, having fixed hours where I only can exercise at fixed hours, now I can choose what activity I can involve myself in at that particular time of the day when I'm available.	P13: Shift work was only initially a barrier to self-regulation
165	6	I think barriers would actually be the accessibility of unhealthy food in Singapore.	P13: Barrier to self-regulation: accessibility of unhealthy food in Singapore
165	7	And also not only that, but the nature of how my friends and I socialize. Usually gatherings are centred around food. Meetups are at cafes or restaurants, or even hawker centres. So with every social gathering mainly centred around food, it's very hard not to fall into the trap of you know, consuming all these unhealthy food very regularly. Which is something that I find very challenging, because…	P13: Barrier to self-regulation: Singapore culture of meeting up and eating unhealthy food
165	17	But if someone has sufficient self control they will be less likely to consume food that are not nutritious.	P13: Self-control is required for self-regulation
165	14	Other than that, the convenience of, the convenience and accessibility of unhealthy food in Singapore really is a quite huge barrier. Yeah. I guess another barrier would be self-control. Yeah. Because I guess even with the convenience- the convenience can be there. But if someone has sufficient self control they will be less likely to consume food that are not nutritious. Yeah.	P13: Barrier to self-regulation: convenience of unhealthy food
165	37	So previously, I mentioned that I had it really rough during the COVID pandemic period, and that is also when my self-regulation mechanisms, weren't optimal and it significantly affected my work performance	P13: Non-optimal self-regulation significantly affecting work performance
165	39	I was constantly in a very lethargic state with a very low mood, and the overall, I believe, more unpleasant demeanor.	P13: Lack of self-regulation negative effects
165	41	and as such I wasn't able to handle complex cases independently not just because I was new, but because I wasn't able to actually process and manage the case as well as my preceptor would have hoped. There are also a lot of careless mistakes made because I was not really fully present mentally at work. And I felt that I wanted to often disengage.	P13: Lack of self-regulation affecting quality patient care
166	5	But eventually. with all these improved states of physical, mental, emotional health. Now, I think my work performance has actually improved quite a bit. And generally, I do feel happy at work. I feel that I am able to manage complex cases with minimal help and I also am involved in a range of projects outside the clinical aspect of nursing. Yeah. So all in all, I do believe that. My physical- my…	P13: Improved mental and physical health leads to higher capability at work
166	21	I think because the nature of work, it is physically strenuous. It does make me want to upkeep my health in- during my non-working hours. So as a nurse, the activities that we engage in are quite physically demanding. So like turning, sponging patients, especially in the ICU with fully bedbound patients who can weigh up to about 200kg- I had a patient who was that heavy once. And it required abou…	P13: Workplace influences nurse to become more health conscious due to physically demanding nature of nursing
166	37	my ward have organized activities to focus on staff well-being and staff physical health. For instance, I think a month ago they had a Yoga session for nurses in my ward and I think the hospital also organizes yearly Netball or Badminton tournaments and they encourage employees of different healthcare groups to join and compete. Yeah, whether you are novice or you're slightly better at the sport.…	P13: Institution-organized activities for staff well-being
166	42	However, because for nursing, it is very, It is very difficult to get all the nurses on the ground to be involved in one activity at a single time. Some of these activities do not cater to everyone. Because there definitely must be someone running the ward while others are participating. So I would say that it's a little bit difficult to get everyone, to be involved in the same kind of activity. …	P13: Difficulty for nurses to participate in institution-organized activities
167	5	I think that there's still a gap as to how the workplace can promote a better lifestyle for employees.	P13: Current measures to improve lifestyle of staff is lacking
167	10	And they do organize activities such as fruit- like, they organize healthy eating parties for ground staff. Yeah. But I think that physical activity, in terms of physical activity, it’s more self-led. So it's more on how every staff participates in their own activities during their own free time. Yeah, that’s all.	P13: Physical activities are more likely to be self-led
167	16	Overall, I would say that there is a culture of healthy lifestyle.	P13: Workplace culture encourages healthy lifestyle
167	16	But it really is up to the individual, because all these activities are voluntary. Yeah.	P13: Self-regulation depends solely on the person
167	21	Mainly because of constraints. Sometimes these activities are organized during my working hours, or sometimes they are organized during hours that are inconvenient for me because of my work schedule. So I guess that is the main barrier to participation in them.	P13: Main barrier to participation in institution-organized activities is work schedule
167	26	they do make an effort to include most staff. For example, holding multiple sessions over multiple days.	P13: Attempts to include as many nurses as possible in institution-organized activities
167	32	They are more often than not a 1 or 2 day event. And if we were to participate it would not be included in our working hours. So I think that would disincentivize some people from joining.	P13: Dislike of compulsory activities outside of working hours
167	37	I think I would be more incentivised to attend these activities if we were given protected hours. However, I do understand that that is a constraint, because it falls outside of scope of patient care. So, if I were to join an activity and request for a day to be blocked out, somebody would have to cover my workload. So that is, I think that is the biggest barrier. Because it is- Oh. It is not man…	P13: Suggestion to institution for protected hours to encourage participation
168	4	So people who are not inclined towards physical activity, or they rather engage in other less vigorous activities, they would not be very keen to join even if these activities do mention that they are beginner friendly sometimes. If I were in the shoes of a person who doesn't regularly engage in physical activity, I would not. I would not be very keen on these kind of activities. For example, all…	P13: Lack of participation due to individual's own preferences
168	13	I think most managers, they do play an important role. For instance, I think the main role of nurse managers in facilitating their staff's health is to number one, ensure that the staff get sufficient time and sufficient rest off because the main responsibility of nurse managers is to, hmm, organize the roster.	P13: Nurse managers role in helping nurses maintain their health is via rostering
168	20	Secondly, I think another responsibility of nurse managers is to be sensitive and in touch with the ground staff. So if they notice, if they do happen to notice that any staff is not feeling well, or for example, their performance is not up to standard. I think it's essential that they talk to the staff or intervene. Or approach the staff to ask whether he or she needs any form of support from th…	P13: Nurse managers have a role in ensuring staff general well-being
168	30	However, I think the institution can facilitate staff to have healthier lifestyles. Personally, I would like them to maybe provide us with some form of… fitness facility? [Public hospital name] does have a gym, but it is relatively small, and it does get crowded at times. For me, I think at this current stage it is sufficient. But I would perhaps- ideally, they could maybe have a partnership with…	P13: Suggestion for the institution to incentivise staff nurses by promoting discounted gym membership rates for nurses
168	38	However, that's on me, because I don't really participate in them actively. I think after COVID there was also the staff mental wellness day that they gave every staff. So I think. Yeah. That is what the organization does. And I'm not really asking for more.	P13: Measures in place by institution however not fully utilised by the individual
169	1	I'm sure there are more than I know, but I think I haven't really taken an active effort to find out what they are. Yeah, for what I know- yeah,I don't really know much.	P13: Lack of knowledge on other measures by institution
169	12	Okay, hold on. I think those are very, I think, for the ones I know, they are very generic. So, for example, all stalls in the cafeteria are- they have the healthy eating healthier options. Those food vendors like [Bubble tea shop name] who have set up shop, they only offer, they’re only told to offer drinks, 50% sugar and below. Yeah, so these are a few small things that come to mind when I thin…	P13: Small regulations at place in hospital to facilitate healthier living
169	22	I actually do. I have an apple watch. So I use the apple fitness checker. And then recently, there was, there's an app called ‘Lumi Health’. It’s by HPB [NJCL: HPB: Health Promotion Board]. So you clock a certain number of steps a day and move a certain number of hours. and you clock your step goals, you are given points which can be converted into HPB vouchers. Yeah. So I link my apple, the fitn…	P13: Use of application to track progress over a period of time
169	30	It does. Because for instance, there is a 12 hour standing goal per day. So I have to hit it, if not, I don't get the points. And I cannot claim the money. Yeah. [Participant laughs here]. Yeah. So it's just a small- it's just a small extra thing. So every time I know I'm sitting down for a very long duration, I'm just incentivised to stand up and take a short walk and come back down. Yeah.	P13: Incentives to hit small physical goals
170	3	But I have, I do set like personal goals for myself. So that also motivates me to hit the goals weekly, yeah.	P13: Personal goals to facilitate healthy living
170	8	So I do keep track of my own progress week by week. So, in addition to these trackers, I do have a log of my progress. And I try my best to hit them. Yeah, in preparation for the marathon at the end of the year. Yeah.	P13: Active tracking of one's own progress
170	13	yeah, as I said, they definitely do because if not for these goals, I would be significantly less motivated to exercise. Yeah. And because it's something that I've committed to, it reinforces the need for me to stay healthy because I do have hit that goal that I set up.	P13: Personal goals to reinforce self-regulation
172	9	. But when there is MC, when there’s not enough people, I will have to take 2 cubicles. So that means 1 main nurse to 10 patients, with an accompanying junior or enrolled nurse. Or if there’s not enough enrolled nurses, then you take 1 cubicle. I will take 1 cubicle for myself. So me to 5 patients alone.	P14: High patient workload
172	9	But when there is MC, when there’s not enough people, I will have to take 2 cubicles. So that means 1 main nurse to 10 patients, with an accompanying junior or enrolled nurse. Or if there’s not enough enrolled nurses, then you take 1 cubicle. I will take 1 cubicle for myself. So me to 5 patients alone. Night-shift wise, when I was in the main block, it’s ranges from 1 of me to 7 to 8 patients. An…	P14: Manpower issues exacerbating high workload
172	24	So I felt like care back then was very stressful and I didn’t have a lot of time to actually higher order thinking. Like I didn’t have time to sit down, look at the plan and analyze if this plan makes sense for the patients, suggest quality improvement projects, or suggest like how can the patient care be improved. Because there’s just enough time for you do to everything that’s basic. And then i…	P14: Nursing very stressful due to high patient workload
172	32	I feel like a healthy lifestyle would be a balanced lifestyle, a good balance between work between personal life and between rest. Yeah, that's what I’d define a healthy lifestyle.	P14: Healthy lifestyle is linked with work-life balance
172	37	But honestly, it is very unrealistic to live your life in junks of threes like this. And also because of shift work. So yeah. Our hours are constantly shifting around, then some days you will find that you have a lot more time outside than at work. Some days, you find that you have very little, 3 to 4 hours rest in between your shift.	P14: Inadequate rest due to shift work
173	1	Like for my afternoon shift, it’ll be from 1 to 9. Then my morning shift will start at 7 am. So if I am afternoon to the morning transition, so when I work till 9, I will get home, maybe around 10 to 11 to take care of like additional changes, any issues during my shift, and like transport hours. Then by the time I get home, 11. Shower, go to sleep, 12 midnight to 1 am. Then the next day you have…	P14: Irregular work hours due to shift work
173	14	I feel that I am not practising what I'm preaching and telling my patients to.	P14: Nurses not practising what they preach
173	14	Honestly, back when I was at main block, right, breaks are a luxury. You don't really get to eat or drink water, or go toilet during your shift, so it's very much like the whole day, you just kind of eat one or 2 things. Yeah. And we like to cut down wasted time. And because our break is so short. So we have to move out of the ward, go down to buy food. Wait for the food to be made and then, go b…	P14: Lack of time during breaks to have a proper rest and meal
173	22	So I rather sleep more and spend lesser time preparing food, so things like instant noodle, processed foods or like ready-made food are my constant day-to-day diet	P14: Hassle of meal preparation leading to unhealthy diet
173	21	convenience store food like 7/11 or prepared or processed food and pre-shift also because like PM to AM transition there’s very little sleep that you get. So I rather sleep more and spend lesser time preparing food, so things like instant noodle, processed foods or like ready-made food are my constant day-to-day diet	P14: Unhealthy diet of nurses
173	20	So a lot of times I just fall back on to convenience store food like 7/11 or prepared or processed food and pre-shift also because like PM to AM transition there’s very little sleep that you get. So I rather sleep more and spend lesser time preparing food, so things like instant noodle, processed foods or like ready-made food are my constant day-to-day diet like to the point that I have a U-card,…	P14: Convenience and sustenance over nutrition
173	29	Yeah. I feel like I’m eating a lot of carbs, a lot of processed food. And I’m not getting the fiber that I would like myself to get. Because at the convenience stores, it’s not easy to get fresh salad at a cheaper price so like you find fresh produce are a lot more expensive as compared to sandwiches or packed food.	P14: Accessibility to healthier food options
173	35	I feel like as a healthcare professional, you always tell your patients like, ‘oh, you need to eat less salt’, ‘you need to eat more vegetable, you know’, ‘having a balance diet’, ‘drink more water’. In your patients plan, you always see that they encourage patients to drink 1.5 litres to 2 litres of water a day for a healthy normal adult,	P14: Nurses having the knowledge on how to lead a healthier lifestyle
173	35	I feel like as a healthcare professional, you always tell your patients like, ‘oh, you need to eat less salt’, ‘you need to eat more vegetable, you know’, ‘having a balance diet’, ‘drink more water’. In your patients plan, you always see that they encourage patients to drink 1.5 litres to 2 litres of water a day for a healthy normal adult, but yet I feel like all of us healthcare workers are bare…	P14: Nurses not practising what they preach
173	40	And most of us are actually very prone to having UTIs or having GI problems.	P14: Lack of self-regulation negative impact to physical health
174	3	I have tried a few times, but it’s very hard to stick,	P14: Difficulty in changing to a healthier diet
174	3	because the lack of time to prepare meals is a very big problem.	P14: Hassle of meal preparation a barrier to healthier diet
174	4	And because I’m a foreigner living in Singapore, and I rent a room in a flat, and you don’t have the luxury of your family cook for you or preparing meals in bigger portions. You only have you to cook for yourself.	P14: Lack of convenience of having family to prepare food
174	7	I rather prefer to spend that time resting, because I feel I'm constantly sleep-deprived in between shifts.	P14: Shift work negatively affecting sleep schedule
174	7	I rather prefer to spend that time resting, because I feel I'm constantly sleep-deprived in between shifts. So that's why I always hold back on to like very convenient, very fast and more unhealthy diet, I feel. It's been quite hard to change, to be honest.	P14: Difficulty in self-regulating due to lack of time
174	14	Yeah, and also cost wise, also. And as well as the lack of time to do meal preps, all these.	P14: Barrier to self-regulation: costs
174	18	I feel actually, that's not too bad, like, I feel like I’m very active at work. Like, I walk a lot, and there’s a lot of diaper changing, so I’m constantly sweaty. I feel like I am physically active as compared to let’s say, an office worker, and I always manage to clock in at least 5000 steps a day, being in shift.	P14: Perception that sufficient physical exercise is acquired at workplace
174	22	. But if I want to lose weight, or if I want to even become healthier, or have higher stamina, I will need to spend time at the gym, or doing higher intensity activities.	P14: Perception that only high intensity workouts can improve physical health
174	21	But the only struggle, or the only difficulty, that I have is to go beyond that. I feel like this is my current baseline of activity level. But if I want to lose weight, or if I want to even become healthier, or have higher stamina, I will need to spend time at the gym, or doing higher intensity activities. So those are, those are the things that I struggle to find time to do. Yeah.	P14: Difficulty in increasing physical activity levels due to lack of time
174	28	Yeah I feel like time is a huge factor for me, in a lot of my lifestyle decisions, and honestly right, the shift work- because you work 5 days a week and you have 2 days off, but most of the time the roster is not realistic this way. Because majority of the time, they like to put your off days after your night shift. So technically, you only get 1 day off. And that is if your lucky, that you get …	P14: Health is secondary priority due to lack of time
174	33	Yeah, so I feel like, off time is very precious. And if I want to let’s say, do their e-learning, have any career progression by going through projects outside of work, then things like my diet, things like going to the gym, get kind of pushed down to a secondary priority.	P14: Time perceived as a precious commodity
174	40	if I have, like secured sleeping day after my night shift, that will help because I can portion out my time more evenly and it doesn’t feel like my rest day is very cramp in between shifts. It won’t feel that I’m constantly scrambling to find time for other things like my family, my loved ones and other priorities of my life.	P14: Suggestion for institution: secured sleeping day post night-shift
175	2	Because I feel like, my own perception of time is currently, my rest time is so limited that it almost feels like a waste to spend it on myself.	P14: Idea that time is wasted to be spent solely on themselves due to inadequate rest time
175	2	Because I feel like, my own perception of time is currently, my rest time is so limited that it almost feels like a waste to spend it on myself. That’s why it keeps getting pushed down, pushed down in terms of priority because meeting friends or doing projects to secure my next career progression, these seem a little bit more important at this juncture of my life.	P14: At the current life stage, health is a secondary priority to career progression
175	6	So I think like if I had a more protected rest day, that is a little bit longer and not so segmented, like after night, you get a few hours and the next day your back to work. Like today I’m night, then tomorrow I’m morning shift again. So it’s like I only have today, then by 10pm to go back to bed and prepare for tomorrow. So then, I don’t dare to sleep, you know? So I can squeeze just a little …	P14: Segmented off days disrupting rest time
175	10	So I can squeeze just a little bit of doing this with you or meeting with friends. Then things like gym-ing all these doesn’t seem as important to me.	P14: Other priorities than one's health
175	15	Currently, I feel like I'm in a much better place as compared to when I first started out.	P14: Start of nursing as a difficult period
175	20	Especially within the first year, I remember that I had very regular mental breakdowns. I had anxiety before coming to work. I had trouble sleeping, and like what is- whenever I close my eyes, I kind of like get stressed from work. Like, I keep replaying mistakes I made at work as well. So it was not a good experience at all, and I think it was very detrimental to my mental health at that time	P14: Mental health mostly affected when first starting work as a nurse
175	17	So I went through a lot of trials and error, a lot of experimenting to try to find what works for me. But initially, honestly, it was very difficult. Especially from a student nurse to a full-fledged staff nurse was very anxiety-inducing. Especially within the first year, I remember that I had very regular mental breakdowns. I had anxiety before coming to work. I had trouble sleeping, and like wh…	P14: Difficulty transitioning into a full-fledged nurse
175	24	I felt like, I went through the first 2 years of my nursing life, thinking whether I should actually continue being a nurse. Like the thought of quitting actually came very, very often. And when it was very bad, like let’s say, when my patient workload is very high, is to the point that every shift I came to work, I kept thinking ‘this is not for me’. I rather like, I would really like to quit th…	P14: Excessively high patient workload leading to the desire to quit nursing industry
175	31	And I was in a cardioresipiratory ward, so my patient acuity was very high, we had patients collapsed every week, like code blue is a common thing for us. And adrenaline rush was always there to the point that everytime I ran a code blue, I ran a resus, right, the next morning, like the next day when I shower, my hair would start falling out excessively.	P14: Nursing as a highly stressful occupation
175	33	And adrenaline rush was always there to the point that everytime I ran a code blue, I ran a resus, right, the next morning, like the next day when I shower, my hair would start falling out excessively. Like I could feel the stress putting a toll on my health. And like I would not have proper appetite, and I went through lots of hormonal issues because of this.	P14: Negative effects of excessive stress
175	39	I couldn’t have menses for many many months, my hair keep falling out, I gained weight and lose weight very drastically. Then, it was diagnosed that it was stress-induced.	P14: Stress-induced physical symptoms
176	1	But I have transitioned here for 1 or 2 months. But yet I'm still experiencing the health issue that I accumulated in the past. Like, I'm still on medication to like regularize my hormones and things like that	P14: Long-term negative effects of excessive stress (hormonal imbalance)
176	6	Also the doctor said that, it might 6 to 8 months for my hormones to stabilize and for me to be able to wean off the medication that she has put me on. Yeah and she thinks its very much because of my previous working experience and the level of stress that I was exposed to	P14: Long-term negative effects of excessive stress (long term medication)
176	9	Actually, a lot of my friends in the cardiorespi department, they actually developed heart issues as well, yeah. Like, a lot of nurses have gastritis, very common. UTI, very common. Then a lot of them also have palpitations. Some of them are diagnosed with SVTs, things like this because of the stressful environment. Like, whenever they have a stressful work, then they realise that they have palpi…	P14: Physical conditions developed due to excessive stress at nursing workplace
176	18	I feel like it's a lot harder than I thought it would be, because of like, I have so much medical knowledge. I know exactly what needs to be done. But yet, at the end of the day after, like a tiring shift, right- I mean for me, I have 0 motivation or 0 energy left to do anything else for myself.	P14: Difficulty to self-regulate despite having the knowledge on how to
176	19	I know exactly what needs to be done. But yet, at the end of the day after, like a tiring shift, right- I mean for me, I have 0 motivation or 0 energy left to do anything else for myself. Yeah. So a lot time I find myself completely drained after work	P14: Barrier to self-regulation: post-shift fatigue
176	24	coupled with the lack of rest time because of my shift hours.	P14: Inadequate rest due to shift work
176	22	. It constantly feels like I'm giving, giving, giving and I don't have enough left for myself. Yeah. So that's something I’ve been trying to work on, coupled with the lack of rest time because of my shift hours.	P14: Providing nursing care beyond their capability
176	18	I feel like it's a lot harder than I thought it would be, because of like, I have so much medical knowledge. I know exactly what needs to be done. But yet, at the end of the day after, like a tiring shift, right- I mean for me, I have 0 motivation or 0 energy left to do anything else for myself. Yeah. So a lot time I find myself completely drained after work, to like better myself, in a sense, ye…	P14: Perception of nurses having to go beyond for patients at the expense of their own health
176	26	so finding a good environment for me was what I really tried for very long, like transferring departments, finding one that is more balance, finding what I prefer. So when I was very busy, then I found a less busy department.	P14: Desire to strive for balance in work and personal life
176	30	But then, after that, I realize that the patient workload- the patient to nurse ratio is still bogging me down. Even though the patient acuity is lesser but because one to so many patients, I still couldn't cope well, and I still couldn't find like a good mental health balance. So I transfer to an area where there is a better patient-nurse ratio. So experiencing the different environment and pinp…	P14: Actively looking for the most suitable work environment to encourage healthier living
177	2	I think one major factor, that for me, is my health, my health situation, because I have been diagnosed with hormonal imbalance. So it's a very objective finding for me to keep in mind that if I don't change, or if I don't think about this, this could be a medical issue that I will have for the rest of my life, and that's just not something that I want to live with. So that is the main motivator.…	P14: Facilitator of self-regulation: individual's own physical condition
177	8	Another thing is money, because it's actually linked to the first one as well. Because actually, medical care is extremely expensive, given that I’m a foreigner. So I'm burning off all my medical benefits, and like a lot of bonuses on treating the disease I got from work. That just doesn’t make sense for me. So that’s another motivator that I have.	P14: Facilitator/motivator of self-regulation: medical costs
177	14	Perhaps I want to sleep in a little bit more, enjoying life than spending it at work. So it was a shift in mindset for me compared to when I first started out. When I first started out, I was a bit ambitious, I wanted to head straight towards APN route. I wanted to be big in my career. But at this point of time, I realised that I placed a bit more importance on enjoyment, on taking time off, on h…	P14: Facilitator of self-regulation: change in mindset to prioritise one's own personal time
177	23	the fact that I haven't been able to just like get out or, like, like, you know, take actual rest for myself would be logistic issues like having a job security. I'm not a Singaporean. I’m not a PR.So I need a work pass to remain in Singapore. And also to transition out of this industry or to actually try new things in this industry has been quite difficult because of the hierarchy in place	P14: As a foreigner, inability to take proper rest since work permit is only valid when working
177	27	So, for example, let's say, I find that I'm not suitable for the ward environment, because it's too fast paced for me,workload is too heavy. If I want to transfer to a clinic setting. It takes a lot of hoops for me to go through to actually get to experience that and finding what works for me. And a lot of my friends also have problem transferring out or finding a place that they would like to se…	P14: Barrier to self-regulation: difficulty in transferring out of unsuitable workplace environment
177	32	Then the next one is what I already shared with you; the time issue, the rostering, the lack of control over our roster. Like everything depends very much on the sister and how other nurses plan their rosters as well. Like, we need to plan our annual leaves one year in advance, you cannot clash your annual leave with other nurses who might request in the same spot as you, and if lets say the othe…	P14: Barrier to self-regulation: lack of control over own time due to shift work/rostering
178	19	I feel that- okay, so this is me comparing my current self with a bit more improved self-regulating habits compared to my past self in the work environment where I was not prioritising my health and was going through a lot of stress. Currently, I feel that my nursing care, my work performance has improved. So my nursing care quality has improved significantly when I have a bit more control over w…	P14: Improved self-regulation lead to improved nursing care
178	24	back when I was in a very stressful, very fast-paced environment, and when everything was just task to task to task, I didn’t have enough time to do what I was truly good at, in my own opinion, which is critical thinking to actually analyze the care plan, improve the care plan. I didn’t have the time to do that. But currently when I have bit more balance in my workload, I feel that I get to learn…	P14: Improved mental health lead to improved capability at work
178	36	Another area is that, I have more capacity to actually take part in clinical improvement projects as compared to last time. Yeah, I find that I have more spare energy, outside of my clinical tasks to actually progress nursing profession as a whole or progress my workplace, in terms of the workplace environment and not just my own practices.	P14: Improved self-regulation lead to greater energy to engage in activities outside of clinical work
178	40	Then another thing is that, I found myself to be more pleasant to be around in terms of like as a nurse, a person, as a friend. Like, I was very high-strung back when I was in the very stressful environment. And then now, when I regulate myself a little bit better, I’m in better control of my emotions, and my behaviours I would say.	P14: Improved self-regulation lead to improvement in demeanor
179	2	And I have more energy to attend to other people in my life beside patients. Yeah. I think these are the main differences I have noticed.	P14: Improved self-regulation lead to more energy for activities outside of work
179	15	I feel that the workplace actually has a lot of control over employees’ self-regulation habits	P14: Workplace influences self-regulation greatly
179	15	: I feel that the workplace actually has a lot of control over employees’ self-regulation habits, because we spend a significant amount of time in work environment, like one quarter of our day is at work. So if you extrapolate that out, it is essentially one part of your adult life is at work,	P14: Great amounts of time spent at workplace
179	20	, I feel like in our culture as well, there's a lot of emphasis on career progression in being a good employee in hmm, having a good performance overall at the expense of your personal life or at the expense of your health, at the expense of your self-regulating habits.	P14: Societal culture of prioritising career progression over one's own health
179	23	so, if I talk about specifically like what I mentioned is mainly is the rostering issue. I don't have control over my time. Yeah, I don't have the choice of when I want to visit my family. I don't have the choice of whether I have enough time to meal prep. Yeah. And I don't have the control of like when I can do certain things, I cannot book classes in advance, and	P14: Lack of control over own time due to shift work
179	23	Yeah, so, if I talk about specifically like what I mentioned is mainly is the rostering issue. I don't have control over my time. Yeah, I don't have the choice of when I want to visit my family. I don't have the choice of whether I have enough time to meal prep. Yeah. And I don't have the control of like when I can do certain things, I cannot book classes in advance, and a lot other aspects of so…	P14: Inability to commit to activities outside of work due to shift work
179	36	I feel like as a nurse, there's a little bit of friction between what you would deem as a good self-regulating habit for yourself versus what your manager may deem as suitable as a regulating habit for you. Like I've had managers who tell me ‘you can just sleep on your off day, what, why do you need your off day to do something else?’. Like lets say the manpower is down, they call me back for wor…	P14: Healthy lifestyle is perceived differently by ward nurses and nurse managers
180	2	And I think there is not enough emphasis on healthier lifestyle- on the personlisation needs of each person in terms of the way that they regulate their own habits.	P14: Importance of understanding individualized needs of each individual
180	2	And I think there is not enough emphasis on healthier lifestyle- on the personlisation needs of each person in terms of the way that they regulate their own habits. Like how I view a good regulaized lifestyle maybe is that I just need 1 day a week to go to the gym. That’s good enough for me. I can work 6 days a week, no problem. But someone else may not be okay with that. Someone else may need 2 …	P14: Differences in individual's preferences for self-regulation
180	8	I feel that there is not enough, leeway in the workplace and I feel like in the workplace, the big important thing that we all have to cater to is manpower problem, is the fact that the shift work demands us to work this kind of hours and that if you don’t show up, or if you voice out the need to have more flexible schedule, you are deemed as a difficult nurse or a difficult employee to deal with…	P14: Taboo of requesting for certain scheduling arrangements at workplace
180	28	So after that, for the nurse manager, their main issue is fulfilling the manpower needs because of the current situation and the very high, patient loads that we have.	P14: Nurse managers main issue to resolve is manpower issues
180	22	But I feel like a lot of them- like my own personal feeling is that they prioritize the organizational needs over the employee needs most of the time. Like. If you let's say, I have a fellow colleague who went through a little rough patch and required mental health help, like medical care. So usually like that will require a long leave. Yeah, like 2 to 3 months of like leave just to take out of w…	P14: Nurse managers prioritising organizational needs rather than staff well-being
180	30	I think, what they can do better to encourage nurses to be healthier people, to regulate ourselves better would be to understand the specialized need that different people may have.	P14: Importance of understanding individualized needs of each individual
180	32	And I feel that, more can be done to make sure that the nurses stay healthy. There need to be more ground engagement, I feel. More checkings with the supervisors	P14: Nurse managers can be doing more for the ground nurses
180	34	I’m sure that they are actually good people, they don't mean to like restrict other nurses, because their hands are also tied. They only have so many nurses that they can deal with.	P14: Understanding that the manpower issue is a complex issue that will not resolve overnight
181	6	I think so, yeah, I strongly believe that if you, if you can find a good workplace culture, you will be a lot happier at work. It will make you a better or happier employee, which then eventually leads to a happier person, yeah, because you spend a lot of time at work, like what I’ve mentioned.	P14: Positive workplace environment can positive impact mental health of an individual
181	11	So most my colleagues are around my age, they understand and share the same interest in what I find interesting, and also they understand and share the same sentiments as what is a healthy or balanced work life. Yeah. Versus a friend of mine who started work in a place where her colleagues are generally older, like 20 to 30 years older, different generation of nurses altogether, and there was a b…	P14: Difference in perception of healthy lifestyles between younger and older nurses
181	18	So because her colleagues are a little bit older, they have families. So for them regulated life or more balanced life will be to have enough time between work and family. Yeah. And self care is a bit lower on the prioritisation for them	P14: Older nurses will prioritise family time more than keeping fit
181	21	let's say a Zumba class, then she will feel judgement from the rest of them, where they view that this is not justified reason for you to swap leave, and because what they view as important is like family or work itself, whereas for me, when I have a work place of people that can empathize with me and encourage me to pursue my same definition. My definition of a balance life, it is a lot easier t…	P14: Judgement at workplace due to difference in priorities
181	9	So I think, I can draw comparison between what I experience personally, and versus what my friend has experienced. I've been very fortunate to have a very young workplace that I started in. So most my colleagues are around my age, they understand and share the same interest in what I find interesting, and also they understand and share the same sentiments as what is a healthy or balanced work lif…	P14: Difficulty in relating to colleagues whereby majority are older
181	30	Yeah. Like having a community that kind of gets you. I think that kind is very important. And also a big issue, I feel, is like, the lack of break time at work. So if you are supported with community that that you can relate to, things like helping each other, team work comes very naturally, very easily to you and doesn't feel very forced. Yeah. So when things like this are in the work culture, i…	P14: Importance of strong social support in the workplace
181	34	work culture, it's a lot easier for you to feel empowered, and to feel healthier in a sense that I can actually take some time off to have a meal, to go for a toilet break, because you know that your colleagues will take care of you versus an environment where you are not sure, or you don't trust a colleague, then it's a lot harder to hands off because patient care, you know? There's like real co…	P14: Positive workplace culture of mutual support can lead to improve mental and physical health
182	11	Well, I think a major issue that I found myself struggle with is taking break during shifts. Yeah, like back when I was in the main block environment whereby patient acuity is very high. So, for example, if the patient blood pressure is low. There's no way I'm gonna go and eat, and just like let it be, you know? So I will do a thousand other things before I think about whether I'm actually hungry…	P14: Difficulty in going for breaks due to fear of patient's condition worsening
182	16	Yeah. So when it comes to patient care, like, I feel a lot of nurses are very scared because clinical setting is very unpredictable, and you don't want to be the reason why or be the contributing factor to someone’s deterioration. And that, and I think that being a healthcare worker, I feel like most of us are altruistic, to a certain extent. Where we will prioritise someone’s- okay not say say p…	P14: Nurses' tendency to be self-sacrificial for the sake of the patient
182	20	Where we will prioritise someone’s- okay not say say prioritize, we will feel that someone’s well-being is very important and sometimes we will prioritize that over ourselves because we always feel that ourselves as the able-bodied person, you know? You are a nurse, you are caring for someone who is sick, who is ill. So you are in a position of an able-bodied person and therefore you can afford t…	P14: Nurses prioritising their patients' health over their own
182	27	Oh, and also regarding culture wise, right, like what I’ve mentioned, the manpower issue is a big issue with the nursing workforce, and how management struggles a lot with manpower. Also, there are certain times where you can actually spot patterns of favouritism between managers and staff nurses. And some of these patterns correlate to how regular, or how willing a nurse is willing to come back …	P14: Unfair favouritism at workplace exacerbating manpower issues
182	39	Hmm, yes, when it comes to patient care, like all the nurses that I have encountered will always for patients care over their own and yeah, like. They always put the patient care tasks above the breaks, above their own health needs. Hmm. And also like this is very enforced in health care. Because let's see if you go for a break when your patient is unwell, your colleagues will not be happy with h…	P14: Healthcare culture of prioritising patients' health
183	6	I do realize that ever since COVID rolled-out because during COVID duration a lot of people leaves got cancelled. You are working the whole year without having a break. So things like being able to in convert our leaves to cash- turn our ALs into cash. Having more bonuses and also rolling out more programs like more health related programs like, now, my hospital, have a Zumba class if you want to…	P14: Institution is putting effort in ensuring general well-being of nurses are taken care of
183	12	But I think how the solution that they come up with doesn't really quite target the main issue with what I face, which is the rostering issue. So I feel like they are rolling out options for me to regulate myself better. But it doesn't solve my issue, which is the fact that I don't have time to do any of this. Yeah. So having the option doesn't really do much for me, but it looks very good when y…	P14: Institution current measures do not target the main issue (rostering issue)
183	20	I would say so personally, yeah. But have to give credits where it's due; it’s better than nothing. And some other nurses may find it effective for them. Like maybe Zumba works? Yeah. Maybe for some nurses, the problem is the lack of activities or not knowing where to go, then this will definitely solve their regulation issue. Whereas some nurses or staff will be the lack of time or the lack of r…	P14: Institution current measures are largely ineffective
183	27	Actually, there have been a lot of health promotion programs in the institution like there is mental health well-being days where last year they give us an extra day off for mental health Day. Yeah. So like, you get one off day, but these also come with the manpower issue where say, a lot nurses actually didn't get to claim that off day, because the roster didn't quite allow that. So the ideation…	P14: Gap between ideation and implementation of current measures making it ineffective
183	35	So they are pumping in more manpower to help relieve the workload off the nurses to help us, but they also come with unintended consequences like let’s say, clinical incidents that happen because these people are not medically trained. So, it’s very reactive I feel when they roll out a solution, so when they rolled out the Care Ambassadors, clinical incidents happen, then it becomes the nurses re…	P14: Current measures come with unintended consequences
184	11	I think. Oh, I guess they have been rolling out a lot of educational materials on how to take care of yourself on mental well-being. Then also they rolled out support system that there's a hotline where you can call in. If you need mental wellbeing support, and also they provide very good staff support. Let's say you require psychiatry support or mental medical care. So these are the things that …	P14: Institution rolled out measures for mental health of staff
184	21	I don’t think it has been very effective, it’s just another message to pass along.	P14: Current measures are ineffective
186	9	But usually, every day is quite busy, like we don't get to sit during our shift, we all would be constantly on our feet moving around. Yeah.	P15: Nursing is a physically demanding job
186	16	Say ideally, ending work on time, which never happens. [Participant laughs here]. Because for our ward- I think it’s because of the ward culture, we don’t really go for our full break. A full break is technically 45 minutes to 1 hour in the contract, but we don’t do that.	P15: Inability to go for full break during shift due to high patient workload
186	19	we just go for a short while, buy our food, finish eating and we will come back out to complete whatever work we have, just to help out other colleagues in case they need help also. So we have to eat very fast everytime, so that’s not very ideal	P15: Lack of time for adequate rest during break times
186	21	Then, um, sometimes, because we sometimes work night shift, we work 5 days a week with 2 days off, right? But most of the time, one out of those 2, one of those day off, is post night off, which isn’t really a full off day? Because you end in the morning, then you go home and sleep, then after you wake up, it’s probably evening time, you only have that less than half a day of rest or free time, t…	P15: Lack of adequate rest post-night shift
186	30	. Option wise, it’s your typical Kopitiam; Japanese, Yong Tau Foo, chicken rice, all this. 90% of the time, I just go for Yong Tau Foo, because we need to eat fast, right? So, personally I just need something to fill me up, I don’t need nice food. I’ll just eat better food after work.	P15: Unhealthy diet of nurses
186	32	because we need to eat fast, right? So, personally I just need something to fill me up, I don’t need nice food. I’ll just eat better food after work. But during work itself, it’s just, something to fill myself up.	P15: Sustenance over nutrition
186	34	Then outside of work, I do try to opt for healthier options but sometimes after work it’s so stressful, so I end up snacking quite a bit.	P15: Excessive stress influencing dietary habits of nurses
186	37	I wouldn't say that my current eating habits is very unhealthy also. So maybe I wouldn't change too much of my current diet.	P15: Lack of desire to change diet since current diet is not perceived as too problematic
187	4	Because I do work out. I have a gym membership. So I do work out around 3 to 4 times a week. Yeah. So it's still okay, like, I try to fit it into my schedule. So sometimes, maybe before the start of afternoon shift, I'll go, or sometimes after morning shift, I'll try to go. So yeah. So I still have time to work out despite the working schedule. Yeah.	P15: Scheduling for physical activity outside of working hours
187	10	I guess, because I started gyming before I even started working as a nurse. So that itself was a habit or lifestyle that I had prior to nursing. So after joining nursing, I just wanted to continue that lifestyle and I guess, sometimes after a long day a work, it’s kind of an activity to unwind, a release outlet, I feel, for me.	P15: Desire to continue lifestyle prior to nursing
187	12	I guess, sometimes after a long day a work, it’s kind of an activity to unwind, a release outlet, I feel, for me.	P15: Exercise as a form of stress relief
187	25	I used to be because maybe lesser sleep throughout the days, and just mentally tired sometimes as well.	P15: Lack of sleep as a nurse
187	21	I think, prior to starting work as a nurse, there was more free time as a student. So, I had more time to socialize, spend time with my family and socialise. And then I feel more energized on days. But after starting working, I do try to socialize as well after work or my off days, but I guess the energy level is really different compared to prior to working. I still go out but I don’t feel mysel…	P15: Reduction in energy levels after starting work as a nurse
187	30	I guess the shift in your priorities now. Like previously- plus your free time now is much more limited. So you will prioritize things that are really really important to you and you will spend time with people who are more important to you on your days when you are off.	P15: Priorities changing after starting work as a nurse
187	32	Yeah. Other than that, I try as much to still maintain a balanced life.	P15: Maintaining work-life balance as a nurse
187	35	Still doing what I do prior to working at the start of work. For example, like I mentioned, I used to work out last time already, so I still tried to maintain that even after working. I socialize, I still continue socializing and not like, completely like, cut down on socializing. After work. Yeah	P15: Desire to maintain lifestyle prior to working as a nurse
188	3	I guess last time,I had more time, so I would spend more time with friends instead. But now, because of the limited time I have. I would shift my priority to spending time with my family instead.	P15: Reduction in socialising after starting working as a nurse due to limited time
188	4	I would shift my priority to spending time with my family instead. Yeah, and then I'll fix days to spend with my families. Then, if I have extra time from there, then I'll go meet my friend. Okay, yeah. Something like that.	P15: Priority shift from friends to family
188	11	Hmm, okay, at the start, because I started working for only one year plus, then at the start it was a very mentally challenging because it was a very specialized ward. And I didn't know that I was being put into a oncology ward until I started my first day of work.	P15: Difficulty in transitioning into a full-fledged nurse
188	17	Okay, yeah.. In school we also didn't learn much about oncology. They didn't in-depth go through it. So it's a whole new thing. So the learning curve was quite steep, and then it was an environment where everything is very fast paced.	P15: Lack of in-depth knowledge taught in school for specialized wards
188	19	was an environment where everything is very fast paced. So. I have to learn on the job, right. Pick things up and stuff so initially it was very stressful.	P15: Initial first few months of nursing filled with stress
188	20	But thankfully the, all my colleagues in the ward are very nice, so I feel that like having a very strong bond with your colleagues, having that environment and culture of helping each other out really makes the whole working experience different. Yeah. Because I do hear, my friends, from other wards complaining about how their ward lacks team spirit, in a sense that everyone just care about thei…	P15: Positive workplace culture aiding in relieving work-related stress
188	27	And I guess, like sometimes it's really very tiring, and like you feel like giving up, but at the back of my mind. I just keep reminding myself that I have my colleagues who will always be there to help me, and then like if they can, if they can work in this particular ward for so long, I can do it, too.	P15: Importance of strong social support
189	11	Okay, because initially, it was the stress from having to learn things right, but now, sometimes it gets stressful but now because of the workload itself. But I think I learned to better manage my emotions and don't let it affect and just think that every shift will end eventually.	P15: Gradually becoming better at managing emotions due to experience
189	14	And I guess the interaction with my patients also keep me going. Because it's an oncology ward. So most of the time, patients come in and go out very frequently. So it's always the same familiar faces. And you build rapport with your patient. And you know that you’re doing it for your patients lah. So that's what keeps me going now as well.	P15: Sense of purpose renewed by interacting with patients
189	23	I guess like it's true that we do shift work. And it's harder for you to kind of like fix your schedule to make healthier lifestyle options like working out, like sometimes like there are classes, and then certain like workout classes, they are fixed on certain days right, every week. But as nurses, we can't do that. Because our cause of our shift, right?	P15: Difficulty in organizing outside activities due to shift work schedule
189	28	But there are other options, so we can still work around it. If you yourself are determined to lead a healthier lifestyle, you'll still be able to. And for eating habit wise, I think it's also the same like. If you really want to have a healthier diet, you can. You can cook your own food and drink if you have the time. Or just shop for healthier options in the Kopitiam. Because, I think most of K…	P15: Self-determination is required for self-regulation
190	1	there will be extrinsic factors that will affect you somehow. But at the end of the day, because lifestyle is a long term thing, right? But these extrinsic factors only, like happens, probably on the day itself. You can let it affect you for a day, a few days, or maybe after a week, but after that you can still go back to your normal self and be motivated by the intrinsic factors. Because intrins…	P15: Intrinsic factors have longer term influence on motivation compared to extrinsic factors
190	13	Because prior to working, I already led an active lifestyle. So I feel like starting work shouldn't stop me from continuing that. Yeah, beause it's already part of my lifestyle prior to working. And then working is just another phase of life, right? So we study. Then we work. So yeah, it's the mundane part of life. So I should continue with whatever I want to do outside of work, outside of studyi…	P15: Facilitator of self-regulation: Desire to continue lifestyle before working as a nurse
190	17	Yeah. And specifically, because nursing, the job of being a nurse, we are there to serve, to help our patient, right? So that sense of fulfilment that I get from the job keeps me going as well. Yeah.	P15: Facilitator of self-regulation: sense of fulfilment from treating patients
190	29	I would say the main barriers will be like days where your workload is more than usual. Yeah, but it's not like a constant barrier. It's just sometimes these days happen, these days you’re more busy than usual for your shift, your patients have more complications compared to other days. Yeah. So on days like this, I’ll feel physically and mentally drained by then. I guess it's just a temporary th…	P15: Barrier of self-regulation: post-shift fatigue
190	33	I guess it's just a temporary thing, like a temporary barrier for that day or for a few days. But afterwards it doesn't affect me anymore. Yeah, so there isn't really a constant barrier that is present to defer me from maintaining or regulating my lifestyle. Yeah.	P15: Post-shift fatigue only a temporary barrier to self-regulation
190	40	Doing shiftwork makes it harder for you to plan ahead of time, right? To schedule outings or whatever with your friends, right? But we step into nursing, knowing that it's going to be shift-work bound job right? So it's a factor that we should have already considered before we have decided to join nursing.	P15: Need to have been mentally prepared for shift work going into nursing
191	2	So it's more about working around it to find your time to do whatever you want.	P15: Need to adapt schedule to shift work schedule
191	2	Yeah. So it's more about working around it to find your time to do whatever you want. Hmm. yeah. I mean, because if one, if a nurse is bothered by the shift work thing, and like, if that's deterring them from socializing or regulating their lifestyle, then maybe they can consider working in a clinic or something where there is fixed hours.	P15: Challenge in scheduling outside activities due to shift work
191	10	But then, it's just something that we need to work around it, because it's just the nature of the job. Yeah	P15: Shift work is naturally a part of nursing
191	24	So I guess that helped a bit because I do- I’m okay with carrying certain amount of weights so like that isn't as physically challenging for me in the physical aspect, and then having to be constantly on our feet. So in a way, in terms of the physical aspects, it's okay. So it helps me. It isn’t a challenge for me in terms of the physical aspect of caring for our patients.	P15: Self-regulation improves physical ability at work
191	32	I guess it makes me more, I have stronger perseverance, I guess, because I set a structure, a routine, sort of like a routine for myself. So at work also, it's also a routine, right? So I'm used to being in this routine structure in like- I guess it helps me to press on more, be more determined, and not give up so easily at work, and not like let my emotions control me doing work. Don't let my em…	P15: Self-regulation inculcates self-discipline
192	4	Self-regulation habits? I will say that the people you work with, your colleagues are people that influence your choices, your habits. So I do know of- I do hear of some people in their ward they do order Grab food, or order food outside from the hospital, and so usually like one person, will ask like: ‘oh, do you wanna order?’ Then the other together? So I guess that would affect your lifestyle …	P15: Colleagues at the workplace influencing dietary habits of nurses
192	12	But there are also colleagues where they will ask you, ‘oh, do you want to go for this class together?’, 'Do you want to go for Yoga class together after work?’ That kind of thing. Yeah. So you'll be motivated to. Maybe you didn't think of going for a workout class, but because your colleague asked and you can see it as a bonding activity with your colleague so you’ll be okay and open to go and t…	P15: Colleagues at workplace influencing physical activity levels of nurses
192	17	And like I guess the nature of the work is physically demanding right? So I do have some colleagues who like pick up exercising because they want to be able to perform physically better at work, because maybe they're not used to the bending, the constant walking all this. So they want to change their lifestyle a bit to adopt healthier lifestyle. So they start, start picking up working out somethi…	P15: Desire to provide optimal patient care as an impetus for change
192	27	I think the so far, we never really hear about them promoting regulation of a healthy lifestyle specifically.	P15: Workplace health-promotion is not done actively
192	31	But then not a lot of people are keen in joining or so, because it's probably just a one time thing. So I'll say, like, I don't think they are actively promoting for nurses to need a healthier lifestyle.	P15: Health-promotion programs at workplace has low participation due to one-off nature of organized activities
192	39	I wouldn't say, there’s much that will hinder or discourage a healthier lifestyle in terms of the culture. Yeah. But like, I guess, rather than culture, it's just- sometimes it’s really just physically tiring for some, so they just want to rest after work. So that deters the from leading a healthier lifestyle, rather than the culture itself.	P15: Post-shift fatigue influences whether healthier lifestyle is followed
193	11	Okay, because they're overseeing that pool of nurses, only right? So maybe they can, you know, take the initiative to encourage and organize some activities like rather than the organization organizing like one time brisk walk kind of thing. Maybe the nurse manager can be the one to initiate like healthier, like a team bonding physical walk or something kind of thing, like once a month at least. …	P15: Nurse managers have the ability to facilitate nurse-led initiatives at ward level to encourage healthy living
193	20	Yeah. But then I'm not too sure, how busy are they also lah, whether they have the time to organize such events or to motivate. Yeah.	P15: Difficulty in initiating activities by nurse managers due to lack of time
193	24	I wouldn't say they have a role, but if they want, do I believe they have the ability to motivate? Yeah. But then? they themselves have to be motivated first. Yeah. They can, if they want to. Yeah.	P15: Nurse managers must practice leading a healthy lifestyle before encouraging others
193	34	I guess because they themselves don’t really try to regulate or lead a healthier lifestyle themselves and probably because of the workload that they have also. Yeah. And that's why they don't. And I guess it’s a habit? Usually nurse managers are older, right?	P15: Nurse managers have no habit of self-regulating
193	34	I guess because they themselves don’t really try to regulate or lead a healthier lifestyle themselves and probably because of the workload that they have also. Yeah. And that's why they don't. And I guess it’s a habit? Usually nurse managers are older, right? So I guess, since young, since they started working as a staff nurse. They already don't have the habit of leading it, so eventually it jus…	P15: Lifestyle usually continues from young till one is older
194	9	So, even if you don't do it yourself, you can still verbally encourage your patient to do so.	P15: Nurses not practising what they preach
194	8	: I guess, like, it's part of the job for you to encourage your patient to lead a healthier lifestyle as a nurse, right? So, even if you don't do it yourself, you can still verbally encourage your patient to do so. Yeah. And then I guess your interaction with your patient isn't like- it's just throughout their stay, right? And usually you encourage them, probably during their discharge. So you ju…	P15: Nurse advocating for healthier lifestyle is part of their duty
194	16	So in terms of that, the verbal aspect, you you still can do. You still can execute it. Yeah, it's like you have- you have the knowledge of it, of how a healthier lifestyle should be, even though you don't execute it.	P15: Nurses have the knowledge on healthier lifestyles yet do not practice it
194	18	So you still can pass on that knowledge to your patient. So it's also up to your patients whether or not they want to execute it as well. Yeah. So I would say, like even though a nurse doesn’t lead a healthy lifestyle herself, she will still be able to educate her patient on it. Yeah, as long as she has the knowledge of what the healthier lifestyle is like.Yeah.	P15: Self-regulation is dependent on person's choice
194	25	I think personally for me it's more of the rest time that needs to be more regulated. So yeah, the eating, the break time thing. I guess. I'm not too sure why, but then usually for afternoon shifts for people in my ward, We go for shift right after we take report- so our break, even though afternoon shift is from 12:30pm to 8.30pm, our breaktime is usually around 2 to 3. So it’s at the very start…	P15: Irregular meal times due to shift work
194	33	And go for like break- to emphasize the need to go for your full break.	P15: Nurses not going for their full break
194	34	Then maybe do something about the post night- off. But I guess the post-night off thing is like they do count the hours that we are working, and then it adds up. Like the hours we work in a week, adds up, and it's and it's within the hours, so they can't afford to give us more off days outside from post night-off. So I guess, like there isn't really a solution to that. But yeah. Ideally, I do hop…	P15: Lack of adequate rest due to post-night shift
195	3	. So I would say, it's not very effective.	P15: Institution current measures are ineffective
195	1	Personally, I have never joined by any of the activities they have organized so far. So I'm not too sure exactly how many people have actually sign up or went for the event that they have organized. So I would say, it's not very effective. Yeah.	P15: Lack of participation in institution-organized activities
195	6	Hmm. The thing about this kind of activity is that because we do shift work, right? So in the first place, we don't even know whether we'll be working during that day where they planned the the event or activity.	P15: Difficulty in participating in institution-organized activities due to shift work
195	9	So they would just mass send emails out to everyone. But then, what if I don't check my email? Then I wouldn't know that there's such an activity that's gonna happen right? So I guess the the promoting of the event, the way that they promote it can be changed like instead of emailing. But not everyone will check their email right? They can like, print it out and advertise it, probably in the Kopi…	P15: Promoting institution-organized activities is limited
195	15	Rather than just like having that one day for the event, right? Like, let's say, they just fix that one day for the brisk walk event. Probably they can schedule like different days instead of just one day, so that like, if I can't make it for that one day I still got the option of another day where I can join. Yeah, something like that, yeah, increases the possibility and availability of the nurs…	P15: Suggestion to improve participation of institution-organized activities: held at multiple days
198	19	Not exactly. But I mean, you cannot do anything about it. [Participant laughs here].	P16: Unmanageable workload for nurses
198	22	So you have to look at like sleep, nutrition, exercise and then also, like the mental health aspect like, if you're feeling all right, if you're feeling burnt out, how do de-stress, stuff like that? So if you manage to take care of yourself in a relatively all rounded way, I would venture to say that it's pretty healthy. Yeah.	P16: Healthy lifestyle is linked with holistic care of one's self: balanced diet, sufficient physical activity, rest, positive mental health and stress management
198	29	So like, you know all the factors that I listed just now, they don't exist in solitary, so you have to make sure that you eat well, that you sleep a good amount of hours a day like ideally, maybe 7 or more, that you try and exercise at least do the 2 to 3 times a week, and stuff like that. But you also cannot look at all of these in isolation. You cannot be like oh, I slept well, but I didn't man…	P16: Healthy lifestyle can only be achieved if all aspects are addressed sufficiently
199	1	: I think I'm definitely snacking more than I used to. And then I try and get more like protein options, or like not so fried stuff. But especially with night shifts, usually the only thing that is open is Cheers. So you just get a lot of instant food.	P16: Unhealthy diet of nurses
199	2	But especially with night shifts, usually the only thing that is open is Cheers. So you just get a lot of instant food.	P16: Sustenance over nutrition
199	3	So where I can, I try and supplement it with eating more vegetables where I can and getting more protein. But yeah, I'm definitely eating more instant food and more fried food than like I did before I started working. Yeah.	P16: Reduction in healthy eating after starting work as a nurse
199	10	Well. I think the thing that affected it- hmm, part of what affected it would definitely be logistics, because with shift work now you have to plan a lot of things.	P16: Difficulty in scheduling activities outside of work due to shift work
199	12	. I tend to skip lunch because I'm gonna like sleep in and then, like, eat during my night shift. And then It gets a bit hard to schedule things like exercise as well, because a lot of them are.	P16: Irregular meal timings due to shift work
199	15	Or you have to like request a lot of shifts from your nurse clinician and stuff like that.	P16: Nurse managers ability to dictate ward nurses schedule outside of work
199	16	But I think it's also that, once you start nursing care, and you get into a point where you're interacting with patients every day. And there's a lot of direct patient interaction and bedside nursing; because of the high amount of social interactions that you do and like, because it's a high stress situation usually, particularly for the patients, as they are like all sick and like uncomfortable …	P16: Nursing is a highly stressful occupation due to patients and their demands
199	20	it tends to be quite tiring on the social and emotional scale, because you have to manage a lot of people, and you have to manage a lot of their emotions and also try and find a way to make what they want happen if possible.	P16: Nursing is emotionally draining occupation
199	24	So then, when you come back, you're a bit too tired to really do anything else but rest.	P16: Inactivity as a form of rest
199	22	So that one also tends to leave me very drained after each shift. Because, like, yeah, you're trying to juggle so many things at once. So then, when you come back, you're a bit too tired to really do anything else but rest. Yeah.	P16: Lack of outside activities due to post-shift fatigue
199	35	Because I'm essentially doing the same things I used to.	P16: Desire to continue lifestyle before working as a nurse
199	36	Yeah, like, it's just- it's the same. But it bears a heavier weight now, lah. Because there's more placed on you during the shift.	P16: Increasing stress due to increasing responsibility
200	3	Well, I don't want to eat too much instant food and too much unhealthy food, because I know it's bad for my health. And, I suppose it's also that I like it as well because like if you just eat instant noodles, it's a bit sad, so sometimes I try and bring like an omelette. Or like a bit of vegetable. Then I can eat it with the noodles, or whatever yeah. At least more interesting.	P16: Active conscious effort in improving diet
200	10	I think it's alright, because recently, I've also been making like more of a conscious effort to attempt to exercise more.	P16: Content with amount of physical activity levels
200	10	I've also been making like more of a conscious effort to attempt to exercise more.	P16: Active conscious effort in improving physical activity levels
200	11	So like now I am doing like once to 2 times a week. But previously it was quite hard, especially with, like the logistic issue, because of like night shift and shift work and everything.	P16: Difficulty in attaining a healthier lifestyle due to shift work
200	13	But, I've recently been able to tap into like more community support like, get more friends to go with me. So even if the timing doesn't quite match up like you have quite a few friends, so you can just find one that does. and that helps with motivation. It helps with motivation a lot more. And then, yeah.	P16: Importance of social support in encouraging physical activity
200	19	Yeah, I generally do about one to 2 times a week, where I think maybe half a year ago it would have been once every 2 weeks or so.	P16: Gradual improvement in physical activity levels over time
200	23	I think it's mostly the social aspect like I joined a few-I got to know a few people who are also interested in the sport that I do, and are also more advanced in it, and they- they want to exercise with me. But I can see that there is a skill gap in that sense. So I am actively trying to bridge that in order for, like our exercise sessions, to go out more smoothly as well, and and also as to enj…	P16: Facilitator of self-regulation: desire to improve oneself in interests outside of work
200	25	But I can see that there is a skill gap in that sense. So I am actively trying to bridge that in order for, like our exercise sessions, to go out more smoothly as well, and and also as to enjoy myself more. So definitely, the feeling of wanting to catch up with them. And want to join them has like made me, try and work out more to practice.	P16: Desire to improve in activities outside of work as impetus for change
200	32	: I think for now I'm not in any sort of crisis in the sense where work is tiring, but like I don't feel like burnt out, or I don't feel like, especially like, exhausted, or anything like that. I think that was something that happened like when I first started work, because I found it very hard to acclimatise to the fast-paced environment.	P16: Difficulty in adjusting lifestyle after starting work as a nurse
200	35	But now I've actually gotten more used to the routine. So it doesn't feel as overwhelming so as of now, I would feel that emotionally, I am doing okay, like, I'm not- how do I say, in crisis? Liike I'm not, I'm not like, you know, like feeling really depressed or anything. But like, I'm also feeling on like average or slightly below average. So I do feel like it could be better. But I'm not drown…	P16: Gradual acclimatization to nursing lifestyle
201	1	Yeah, relatively. Like, it could be better. But it's good enough that it's not the main problem right now.	P16: Lack of change due to contentment
201	5	I think it's very important. There’s quite a strong train of thought, especially amongst the general public that, like healthcare, only really happens when you step in like the clinics and the hospitals. But I think because you have worked there so many times. You know how much of these problems actually stem from daily habits. And that sickness isn’t- it can be acute, but a lot of times it's jus…	P16: Importance of self-regulation (sickness is build up from daily habits)
201	7	But I think because you have worked there so many times. You know how much of these problems actually stem from daily habits. And that sickness isn’t- it can be acute, but a lot of times it's just the slow build up of your daily actions.	P16: Continually witnessing patient conditions encourages self-regulation
201	9	So when you know something like that like, you know, it's hard to make yourself do the work like exercise and like diet and like try and go to sleep at a reasonable time, but like at the same time, I am faced with the consequences of not doing that like quite often.	P16: Lack of self-regulation negative impacts
201	12	So I do know that it's important to make an effort where I can. I mean, there's definitely going to be genetic issues and stuff either way. But in general I can see how health lifestyle really helps health a lot, and it's very connected	P16: Active effort to self-regulate
201	9	So when you know something like that like, you know, it's hard to make yourself do the work like exercise and like diet and like try and go to sleep at a reasonable time, but like at the same time, I am faced with the consequences of not doing that like quite often. So I do know that it's important to make an effort where I can. I mean, there's definitely going to be genetic issues and stuff eith…	P16: Self-regulation positive long term effects encourages more self-regulation
201	19	Yeah, something like that, like, for example, I had a patient who I saw once, that had really really like dry skin to the point where it was cracking and flaking everywhere, even like changing diapers or changing their clothes, was like actively hurting them, because I could see a lot of like superficial dermis and epidermis actually being torn off even when we were being as careful as possible.I…	P16: Patient condition influencing lifestyle
201	35	It's also important to look at it from a holistic point of view because a lot of time like, let's say they're not exercising. It's because they're like tired. you know, like their emotional health is also taking a toll so like it looks like they're not trying to help themselves in a specific factor. But at the same time that could be because they are assigning a greater priority of care to anothe…	P16: Emotional/mental aspect prioritised over physical health
201	40	And I also feel like I'm relatively privileged in the sense that I'm still quite young. I don't have kids. I don't have like critically ill family members that are like requiring a lot of time, requiring a lot of care or even money.	P16: Outside responsibilities can disrupt self-regulation
201	40	And I also feel like I'm relatively privileged in the sense that I'm still quite young. I don't have kids. I don't have like critically ill family members that are like requiring a lot of time, requiring a lot of care or even money. Because a lot of these things also come into play because we don't live in a silo and like a lot of times when they are trying to make ends meet, or like trying to li…	P16: Outside responsibilities prioritised over one's own health
202	1	we don't live in a silo and like a lot of times when they are trying to make ends meet, or like trying to like, make more money, or like really just have their needs stretched like, let's say, at home they have to take care of kids or something. Then, when they have time to themselves, they want to rest, you know.	P16: Barrier of self-regulation: lack of time
201	32	Oh, I mean. I feel like everyone has their own struggles. And like. even though- hmm! How do I say this? Because everyone is kind of like making choices according to what they feel is right. Let's say, if they are not exercising or choosing not to do certain things that could be beneficial to their health. It's also important to look at it from a holistic point of view because a lot of time like,…	P16: People have different circumstances that may affect their self-regulation habits
202	7	And in that sense also, then, when we do give advice to patients like, it's kind of like. Follow what I say, not what I do, you know.	P16: Nurses not practising what they preach
202	9	but like because of everybody's context, they might or might not be able to like do things. So I feel like as long as they extend the same kind of kindness and like understanding to the people that they are talking to.	P16: Inability to self-regulate allows for greater understanding of patient's own circumstances
202	11	We can all kind of like share healthy advice, even if we're not necessarily doing	P16: Nurse duty to educate patient on healthy lifestyle despite not following it
202	8	Like where I can, I know what will help a person's help, and that's why, I'm also advising the patient on such things. but like because of everybody's context, they might or might not be able to like do things. So I feel like as long as they extend the same kind of kindness and like understanding to the people that they are talking to. We can all kind of like share healthy advice, even if we're n…	P16: Empathise with patient's inability to self-regulate due to circumstances
202	22	Oh, I don't know. I've just always felt that it's quite important to self-regulate.	P16; Facilitator of self-regulation: intrinsic factor
202	23	If you're not regulated, then your quality of life doesn't feel as good and mental health wise, you get a lot more volatile, so like that doesn't really help in the building of any kind of consistent habit, or like anything that you might find joy in like creating social bonds, making jokes with friends, getting closer to people, learning things. All these require a general need for you to be rel…	P16: Facilitator of self-regulation: perceived negative effects of not self-regulating
202	38	like, if you're unregulated. It generally detracts from your quality of life, and like the experiences that you get to go for.	P16: Lack of self-regulation negative impacts
203	1	: I think time. Yeah, because you have like, rest as in like sleep. And then you have like exercise. You have things you do for fun. And then you have, like social time. And like, if possible, you will also like to have like time spent outside, like going for walks like being in nature, soaking in some sun or whatever, and, like all of these, are nice things to do, and occasionally, where you can…	P16: Barrier of self-regulation: time
203	9	but there's also like personal responsibilities, like chores like cleaning the house, maintaining any pets or anything that you might have. So yeah, a lot of times. It's just not having enough time to fit everything together.	P16: Barrier of self-regulation: personal responsibilities
203	18	Scheduling when you want to exercise or like, or like meet up with friends, or go out or anything. Because sometimes you make a plan and it starts to rain as well, so you can’t go out. Or like, I do like to enjoy swimming, but I have to make sure when to do it, because if like, let's say I assume right after shift, it works out timing wise in terms of efficiency. But I do find that I tend to get …	P16: Difficulty in scheduling outside activities due to shift work
203	30	For that chunk of time you just focus on like sleeping and eating. Getting a bit of exercise where you can, but like the restful mental kind of rest, you just kind of leave for like the off-day, and then you see where you can like juggle that in as well, and see where you can find the space to like self-regulate, because those types of activities usually take a bigger chunk of time.	P16: Inactivity as a form of rest
203	34	So you just kind of do, if it makes sense, emergency care until you get to like the endpoint, then you rest up.	P16: Lack of adequate rest in between shifts
203	27	Yes! Definitely. Sometimes you'll do something, and then like after shift, you are so tired. So you just really need to like get sleep done first. And then after that you can see what you can do. But hmm! Especially if like, let's say you have, like a frequent succession of night shifts, or like PM, AM, then PM. For that chunk of time you just focus on like sleeping and eating. Getting a bit of e…	P16: Barrier of self-regulation: post-shift fatigue
204	6	I think on the quality of performance aspect, it impacts it quite well because I've noted that when my when I'm more unregulated, I do tend to like space out more and like have a greater amount of time having to come up with what to do next.	P16: Self-regulation improves work performance (increased efficiency)
204	8	So I'm not quite as on the ball, I don't get things done as quickly. It's a bit hard sometimes to like interact with other people as easily as I could have when I'm more regulated	P16: Lack of self-regulation can lead to lowered productivity at workplace
204	10	But also, on the other hand, as I said, about regulating taking a longer amount of time. That does mean that I don't get as much quantity of work put in, in the sense. Like, they're always asking for like ‘bank shifts’ or if we can work overtime. But like as I- as it is currently, I feel that that really detracts from it, because then you don't have as much self regulating time. So like when I wa…	P16: Self-regulation can take time away from total working hours
204	23	I would say, it makes it better. But it makes me have to focus on quality versus quantity lah.	P16: Self-regulation improves work performance (productivity)
204	25	people always talk about self care. But then, after that, on the second hand they turn around, and then they ask if we can work another shift if it can become another time on the block, and it's like. If I am to do said self-care. then I cannot possibly spend my time somewhere else as well. Yeah.	P16: Difficulty in self-care due to nature of work
204	31	Yeah. Like I said, like you do get a bit more brain fog when you're not self-regulated, and then you tend to be more irritable with other people around you. There’s a great focus on sleep. You don't quite feel as motivated to do the things that you care about. So it's quite detrimental, I feel.	P16: Lack of self-regulation negative impacts at work
204	37	No, I tried a few, but I don't like paying for things. So, I've just mostly been using like free videos on Youtube or like- a lot of my stuff, generally I can do on my own like taking a walk or doing some journaling. So for the most part, I don't really use apps, I think, for the most will be like those kind of like free yoga, meditating videos. But yeah, that’s about it.	P16: Not using any applications to aid in self-regulation
205	3	I do that, too. That one is like a planner kind of thing. But journaling is more like emotional processing.	P16: Journalling as a form of emotional processing
205	13	Because if you're with a good team, then you don't really find it as much of a struggle, because they'll also be supporting you to take care of yourself, but they'll be encouraging you to go for breaks, or like, if they see that you're having difficulty managing a certain patient, then they'll probably help you, and vice versa. But if you have some colleagues that kind of like are a bit more pass…	P16: Supportive workplace culture encourages self-care to be done during shift
205	25	Okay. Other than that. It's also like, since at work, like I said with the PM, AM, PM, AM shifts, you don't really have a time for like long form, self regulation. So like you just do the kind of like deep breaths. Take a minute to yourself, try and like mindful eating or whatever, and then, like you try and just like plaster it until you get to like the off-day where you can really just take the…	P16: Barrier of self-regulation: shift work
205	34	I think if in that sense, it really depends on the workplace culture and the kind of behavior you promote from each other. Because a lot of social behaviors stem from the culture of the general workplace. So if everyone is kind of like: encouraging you to like self-regulate as in like they encourage you to go for breaks. They encourage you to clock in on time and go out on time. There's a general…	P16: Ability of colleagues to influence each other's behaviours
206	1	So. If you see your team as a unit. Then you can kind of focus on yourself. But also if there is that sudden degree of trust and implicit knowledge that everyone will help where they can. It's also a bit of a relieving factor	P16: Supportive workplace culture aids in maintaining positive mental health at workplace
206	1	So. If you see your team as a unit. Then you can kind of focus on yourself. But also if there is that sudden degree of trust and implicit knowledge that everyone will help where they can. It's also a bit of a relieving factor, because you know that if you're in trouble, someone will try and help out or like- if anything happens and I happen to be free, I would want to go to like my other areas an…	P16: Supportive work culture encourages self-care to be done
206	6	And I think doing such things actually like, have to say, culture is something that is very prevalent, but at the same time very changeable, because it starts with every single person. So like, if you’re going out of your way to help when you can, and when you have the mental space, it also shifts a lot of the blame culture that we see. Because then everyone knows that if you have the time, and i…	P16: Workplace culture is shaped by everyone in the workplace
206	16	So in the supporting of other people's self regulations, whether it's in taking breaks or letting them vent. Or just giving them a little bit of quiet space like if you can help out, give them a few minutes like that helps, too. Because I've been in some, like other attachments where, like the culture, wasn't quite as friendly. And then, in that sense, it really detracts against self regulating, …	P16: Negative workplace culture can lead to mental health being negatively affected
206	23	Or like, let's say, if you technically don't have anything to do, but you need to watch the patient nonetheless in the case of like dementia, or suicide precaution like then it gets a bit frustrating because you could be taking a break if someone just takes a look at your patient, but like you can’t at the same time. So it's kind of like, even those 15 minutes are hampered because like at the bac…	P16: Inability to go for proper breaks due to unsupportive workplace culture
206	38	Hmm! I think it's really important, in terms of like the culture as well because, like, it's something- because nurses nurse managers technically like, just by virtue of their role. They have more official power and also technically more soft power as well, because their emotions and their own speech means more. So, even in terms of like intonation and stuff.	P16: Nurse managers perceived as more influential figures
206	42	You have to know that they are the ones doing all the logistics and stuff. So if they are, if they tend to be like resistant, to, let's say like a staff taking MC- like technically, they can't say no. But you can hear it when they don't want you to. And yeah, in that sense, then it gets harder to advocate for yourself, because you know that they don't quite approve of it in that sense. like, beca…	P16: Nurse managers have the power to dictate self-regulation of general staff
207	1	support self care is one thing, but you need to like. put in the effort to actually make it so that people can find the opportunity to self-regulate and do things like that.	P16: Nurse managers not practising what they preach
206	43	, let's say like a staff taking MC- like technically, they can't say no. But you can hear it when they don't want you to. And yeah, in that sense, then it gets harder to advocate for yourself, because you know that they don't quite approve of it in that sense. like, because saying you support self care is one thing, but you need to like. put in the effort to actually make it so that people can fi…	P16: Nurse managers ability to facilitate self-regulation
207	3	And it's not even in, let's say, like taking MC or taking breaks. It's also in everyday speech, like it's very common for workers to take cues on their manager as to how they are supposed to feel about a certain thing. So if the nurse manager is also part of a more blamed culture kind of system, it's very easy for that to trickle down to the colleagues lah. Liike at the end of the day, because yo…	P16: Nurse managers have a role of shaping the workplace culture
207	15	Yeah, yeah, definitely.	P16: Nurse managers are role models for ground nurses
207	19	Like, in terms of scheduling like, you'd want to see that they are taking like what you saw into account. Like, let's say, if you're like requesting for shifts, or even when like, let's say, with mistakes or emergencies, you want to see that they- how to say? You want to see that they are kind of looking to understand you from your point of view. And they are trying to make it work, because, defi…	P16: Nurse managers have a role of ensuring general staff feel that they are well-supported
207	31	It's also in the sense of with role modeling, like I want to like if they are like, let's say public holidays. Like some managers will try and put the public holiday next to your off days, so you get a longer break, which is better, whereas some just like make it really stilted like if you have an off day. Then like shift, shift, PH, shift, off. So even when you have it, it’s like, more stilted a…	P16: Nurse managers should strive to engage and understand ground staff more
208	5	Well, one thing that they've already done, I'm not sure if it's an institutional thing, it might be a MoH [NJCL: MoH: Ministry of Health] thing. But like, they introduced the sick leave without MC. Like the time where, if you just really feel like you have a headache coming on, and stuff like that. There’s a max amount of days but you can just request for off without going to the doctor, and in l…	P16: Institution current measures to support staff well-being
208	21	But at the same time I don't know a lot of people who actually go for such activities? Because even when you schedule such things we have to go on our days off. We have to make it work like during the shift, and like with the fatigue and everything, not many people will want to like take off and then go for these things.	P16: Lack of participation in institution-organized activities due to shift work
208	24	So they could also have this thing where- this is quite farsighted of me, because I do know that everywhere is very short-staffed, but like they could also have the thing where I know there are some companies who have like- well, they have it on Fridays, but we could have it so like on one of the shifts every few months. It's kind of like a mindfulness or like a self-regulatory day where you coul…	P16: Suggestion to institution: day dedicated for self-regulation
208	39	I think so. Like there are the mindfulness activities. Then there are also like a bunch of physical activities. I think they have like, they try to have like 3 to 4 programs a month. So each program will be like, let's say, 2 days of HIT. Maybe in like one week, one week, and then another one will be like every Tuesday, for like one month, or like another, one will be like, I don't know, Vinyasa …	P16: Institution health promotion programs
209	6	But it's kind of like letting you know that it's there and giving you the link to like access it as well. But yeah, I've never tried them, so I wouldn't know.	P16: Lack of participation in institution-organized activities
209	11	It’s hard for me to say, because I am one person. And, I tend to have a more close knit circle so I don't usually tend to go for more social activity. So I do feel that it's just not quite suited to me, but definitely it is a step in the right direction, staff would probably benefit quite a lot from these things, and I don't know about the exercise programs, but I do know that the mindfulness one…	P16: Institution-organized activities may not be effective for everyone
209	24	I guess maybe if my colleagues wanted to go, or I knew someone who was going for such an activity. So yeah, and like if my shifts lined up. And it wasn't too complicated, because, like for those, maybe like, one to 2 sessions I can request. But for those like, let’s say, one program is 4 times, so 1 time a week for the whole month, that gets a bit hard to like request into my roster and stuff lik…	P16: Difficulty in participating in institution-organized activities due to shift work
209	24	Hmm. I guess maybe if my colleagues wanted to go, or I knew someone who was going for such an activity. So yeah, and like if my shifts lined up. And it wasn't too complicated, because, like for those, maybe like, one to 2 sessions I can request. But for those like, let’s say, one program is 4 times, so 1 time a week for the whole month, that gets a bit hard to like request into my roster and stuf…	P16: Suggestion to institution: subscription-based instead of fixed sessions
210	17	Mental health is important, self-regulating is important, but it's something to be done on your own time. So we're gonna give you email, we're gonna give you possible things that you can go for and stuff like that. But at the end of the day, it's just kind of like, oh, it's your responsibility you have to like, go and do that which is like- I mean, it's not not our responsibility. Like definitely…	P16: Institutions can encourage self-regulation by incorporating it more at workplace
210	32	and I very greatly believe in a work life balance,	P16: Importance of work-life balance in self-regulation
210	36	they're just really not interested in, like the stuff that's going on, but just having the option there and just having it not be something that you have to make a concerted effort of scheduling an extra time for and just showing that you are doing it like, maybe, if, like my nursing managers and, like my colleagues, actually did it like, it would be like a lower barrier to entry, in that sense. …	P16: Facilitating self-regulation by lowering barriers
213	19	I think there are some days when it is more stressful than others.	P17: ICU patient workload is determined by the type of patients
213	26	So then you have to react to the situation. And yeah, it's like I couldn't finish my work until over time lah. I was suppose to leave at 8:30. But I left at 10 because, like, there were just so many things that I had to do even with one patient. So I guess there are on and off days.	P17: Over time varies depending on workload in nursing occupation
213	33	But in our ICU, we have the culture that we will help our colleagues as well. So if you are like not so busy, then you will help another colleague who is like, having a patient who is like, very sick. And you’ll just help them with like, basic care and stuff like, yeah, cause, yeah, we are one to one. So we don't really have like a junior per se, compared to like general wards, high dependency? S…	P17: Supportive workplace culture of helping one another
214	3	I would say like eating well, taking care of other well-being aspects. Because there’s also like mental health as well, right? I think it's so important as a nurse, because you already working shifts and especially like I don't know, night shift is particularly hard like as we age right.	P17: Healthy lifestyle is linked with balanced diet and other aspects such as mental health
214	8	And then sometime’s right we don't have a lot of time for our own family or our friends, right?	P17: Nursing has inadequate time for family and friends
214	6	Because, you want to sleep. but then in night shift, you have to stay up, and then especially the transition from like post night to either morning or afternoon shift, it’s so difficult. And then sometime’s right we don't have a lot of time for our own family or our friends, right? So I think, mental health is very important.	P17: Lack of adequate rest in between shifts
214	10	So I guess, like healthy lifestyle will be like eating well, making sure you have avenues to take care of yourself, self-care.	P17: Healthy lifestyles is linked with self-care
214	16	Like especially in ICU, it’s like when you are at work, you are fully present for your patient and it can get very intense at times. So it's like a constant adrenaline rush, right?	P17: Nursing can be very stressful since it involves life-and-death situations
214	18	But then it’s very strange because once you’re off work, you're off work. You don't care about- I mean. Not you don't care lah- but it’s like because you’re not in charge of the patient anymore, so you're back to reality, you're back to your own life. And then you have your own responsibilities in life to handle. So it can be very stressful if you don’t know how to switch on or off, like between …	P17: Inability to disconnect from work a source of stress
214	22	So it can be very stressful if you don’t know how to switch on or off, like between duty and off duty.	P17: Disconnecting from work
214	22	So it can be very stressful if you don’t know how to switch on or off, like between duty and off duty. And then also like, sometimes like, the adrenaline rush is still there even after your off work. And it can get very stressful so, you have to learn to like- okay, some people cope with like listening to music.	P17: Difficulty in disconnecting from work
214	23	And then also like, sometimes like, the adrenaline rush is still there even after your off work. And it can get very stressful so, you have to learn to like- okay, some people cope with like listening to music. But for me, when I get off work right, when I get on the bus, right? Then I will try to listen to very very calming music because I find that it helps me to de-stress. I would say like for…	P17: Different stress coping strategies dependent on individual
214	28	Personally, I don’t exercise a lot. I do try, because it’s important. But it’s not the best yet.	P17: Active effort to improve physical activity levels
214	31	Or spend time with friends and families. Whatever that helps you to relax and take your mind off the stress loh.	P17: Socialising as a form of stress relief
215	4	I mean, like for girls right, you want to go for facials. You want to do your hair. We can’t do our nails because we’re nurses. Doing fun things lah, things that like you know, you’re still taking care of yourself. Yeah. Like, to make sure that even though we’re having a busy schedule, right, but then yet you are still taking care of your personal well-being, whether it’s grooming- like it’s very…	P17: Importance of self-care for basic mental and physical health
215	17	Yeah, I don't think I'm the healthiest in terms of like exercise.	P17: Nurses lack of physical activity outside of working
215	18	So like, personally- okay. So when I was younger, I don't have a habit of exercising. It's not something that is from like my family as well. It’s not a habit that I have from young. So, in fact, actually, I used to hate exercising so much.	P17: No active lifestyle prior to working as a nurse
215	24	But as I got older, especially since uni right, you recognize that it is important to put in exercise.	P17: Importance of physical activity as one ages
215	25	Actually, I’ve been trying to find more avenues of exercising. Like in the past, I use to go to F45 [NJCL: F45 is a commercial gym that has very intense group, high intensity workouts], like once a week.[Participant laughs here]. And it was quite a lot actually. And I was quite fit at some point.	P17: Actively trying to improve physical activity levels
[truncated: 616 more rows]

## Sheet: Coding units by participant
Participant 1	Participant 2	Participant 3	Participant 4	Participant 5	Participant 6	Participant 7	Participant 8	Participant 9	Participant 10	Participant 11	Participant 12
[truncated: 263 more rows]

[truncated: 3 more sheets: Reduced codes FINAL, Reduced codes to subthemes (3), Subthemes to themes (2)]
